# Supplementary material for: Ribosomal RNA regulates chromosome clustering during mitosis
Source: Cell Discov. 2022 May 31;8:51. doi: 10.1038/s41421-022-00400-7 (PMC9151767; doi:10.1038/s41421-022-00400-7)
Supplement: Supplementary file 2 — Supplementary Table 1 [file 41421_2022_400_MOESM2_ESM.xlsx]

## Sheet: Proteins
Supplementary Table 1: The results of Mass spectrometry for the pellet fraction of metaphse cells
Protein FDR Confidence: Combined	Accession	Description	Sum PEP Score	Coverage [%]	# Peptides	# PSMs	# Unique Peptides	Score Sequest HT: Sequest HT
High	P46013	Proliferation marker protein Ki-67 OS=Homo sapiens OX=9606 GN=MKI67 PE=1 SV=2	301.865	29	74	87	74	235.47
Checked	Sequence	Modifications	Qvality q-value	# Protein Groups	# Proteins	# PSMs	Master Protein Accessions	Percolator q-Value (by Search Engine): Sequest HT
FALSE	AAVGEEKDINTFVGTPVEK		0.000195877	1	1	1	P46013	0.0002314
FALSE	ADTEEEFLAFR		0.000338116	1	1	1	P46013	0.0003355
FALSE	ADVEEEFLAFR		0.000195877	1	1	2	P46013	0.0002314
FALSE	ADVEEEFLALR		0.000195877	1	1	1	P46013	0.0002314
FALSE	ADVEEESLALR		0.000195877	1	1	1	P46013	0.0002314
FALSE	ADVEGELLACR	1xCarbamidomethyl [C10]	0.000195877	1	1	1	P46013	0.0002314
FALSE	AEALEDLVGFK		0.000195877	1	1	1	P46013	0.0002314
FALSE	ALEDLAGFK		0.000338116	1	1	1	P46013	0.0003355
FALSE	ALEDLVDFK		0.000338116	1	1	1	P46013	0.0003355
FALSE	AQALEDLAGFK		0.000338116	1	1	2	P46013	0.0003355
FALSE	AQALEDLAGFKELFQTPGTDKPTTDEK		0.000195877	1	1	1	P46013	0.0002314
FALSE	AQALEELTGFR		0.000195877	1	1	1	P46013	0.0002314
FALSE	AQPLEDLAGFTELSETSGHTQESLTAGK		0.000195877	1	1	1	P46013	0.0002314
FALSE	AQPLEDLAGLK		0.000508395	1	1	1	P46013	0.0004801
FALSE	ASQPDLVDTPTSSKPQPK		0.000508395	1	1	1	P46013	0.0004801
FALSE	AVGASFPLYEPAK		0.000195877	1	1	1	P46013	0.0002314
FALSE	DINTFVGTPVEK		0.000338116	1	1	1	P46013	0.0003355
FALSE	DIVEELSALK		0.000338116	1	1	1	P46013	0.0003355
FALSE	EEAQSLEDLAGFK		0.000195877	1	1	1	P46013	0.0002314
FALSE	EEVLPVGK		0.000617986	1	1	1	P46013	0.0007045
FALSE	EKAEALEDLVGFK		0.000508395	1	1	2	P46013	0.0004801
FALSE	EKAQALEDLAGFK		0.000195877	1	1	1	P46013	0.0002314
FALSE	EKAQALEELTGFR		0.000195877	1	1	2	P46013	0.0002314
FALSE	EIERPFETYKENIELKENDEK		0.000195877	1	1	1	P46013	0.0002314
FALSE	ELFQTPGHTEEAVAAGK		0.000195877	1	1	1	P46013	0.0002314
FALSE	ELFQTPGHTEELVAAGK		0.000195877	1	1	1	P46013	0.0002314
FALSE	ELFQTPGHTEESMTDDKITEVSCK	1xCarbamidomethyl [C23]; 1xOxidation [M13]	0.00465324	1	1	1	P46013	0.004315
FALSE	ELFQTPGTDKPTTDEK		0.000195877	1	1	1	P46013	0.0002314
FALSE	ELFQTPVCTDKPTTHEK	1xCarbamidomethyl [C8]	0.000338116	1	1	1	P46013	0.0003355
FALSE	ELFQTR		0.00815484	1	1	1	P46013	0.007478
FALSE	EQPQLTSTCHIAISNSENLLGK	1xCarbamidomethyl [C9]	0.000195877	1	1	1	P46013	0.0002314
FALSE	ESAQAIEDLAGFK		0.000195877	1	1	1	P46013	0.0002314
FALSE	ESAQAIEDLAGFKDPAAGHTEESMTDDKTTK	1xOxidation [M24]	0.000865749	1	1	1	P46013	0.000926
FALSE	EVKEELSAVER		0.00307092	1	1	1	P46013	0.003158
FALSE	FTQTSGETTDADKEPAGEDK		0.000195877	1	1	1	P46013	0.0002314
FALSE	GKSEVPEDLAGFIELFQTPSHTK		0.000617986	1	1	1	P46013	0.0007045
FALSE	GIECDIR	1xCarbamidomethyl [C4]	0.0083872	1	1	1	P46013	0.007665
FALSE	HGDVITIIDR		0.000338116	1	1	1	P46013	0.0003355
FALSE	KADTEEEFLAFR		0.000195877	1	1	2	P46013	0.0002314
FALSE	KADTEEEFLAFRK		0.000195877	1	1	1	P46013	0.0002314
FALSE	KADVEEEFLAFR		0.000338116	1	1	1	P46013	0.0003355
FALSE	KADVEEEFLALR		0.000195877	1	1	1	P46013	0.0002314
FALSE	KADVEEESLALR		0.000617986	1	1	1	P46013	0.0006204
FALSE	KADVEGELLACR	1xCarbamidomethyl [C11]	0.000195877	1	1	1	P46013	0.0002314
FALSE	KEVKEELSAVER		0.000195877	1	1	1	P46013	0.0002314
FALSE	KLDAEDVIGSR		0.000195877	1	1	1	P46013	0.0002314
FALSE	KVDVEEEFFALR		0.000195877	1	1	1	P46013	0.0002314
FALSE	LDLAGTLPGSK		0.000195877	1	1	1	P46013	0.0002314
FALSE	LDLLGNLPGSK		0.000338116	1	1	2	P46013	0.0003355
FALSE	LDLPGNLPGSK		0.000195877	1	1	1	P46013	0.0002314
FALSE	LDLTENLTGSK		0.000195877	1	1	1	P46013	0.0002314
FALSE	LDQPGNLPGSNR		0.000195877	1	1	1	P46013	0.0002314
FALSE	IEPAEELNSNDMK	1xOxidation [M12]	0.000195877	1	1	2	P46013	0.0002314
FALSE	LKIPLVK		0.00153409	1	1	1	P46013	0.001562
FALSE	LTQTSGETTHTDKVPGGEDK		0.00230665	1	1	1	P46013	0.002422
FALSE	MPCQSLQPEPINTPTHTK	1xCarbamidomethyl [C3]; 1xOxidation [M1]	0.000338116	1	1	1	P46013	0.0003355
FALSE	NINTFVETPVQK		0.000617986	1	1	1	P46013	0.0007045
FALSE	NIYAFMGTPVQK	1xOxidation [M6]	0.000338116	1	1	1	P46013	0.0003355
FALSE	QKLDPAASVTGSK		0.000338116	1	1	1	P46013	0.0003355
FALSE	QILDPAASVTGSR		0.000195877	1	1	1	P46013	0.0002314
FALSE	QILDSAASLTGSK		0.000195877	1	1	2	P46013	0.0002314
FALSE	QLTQTTHTDKVPGDEDKGINVFR		0.000338116	1	1	1	P46013	0.0003355
FALSE	QNKTEAEQQITEVFVLAER		0.000338116	1	1	1	P46013	0.0003355
FALSE	QTPAPAASVTGSR		0.000195877	1	1	1	P46013	0.0002314
FALSE	SEETNTEIVECILK	1xCarbamidomethyl [C11]	0.000195877	1	1	2	P46013	0.0002314
FALSE	SEVPEDLAGFIELFQTPSHTK		0.000195877	1	1	1	P46013	0.0002314
FALSE	SGASEANLIVAK		0.000195877	1	1	1	P46013	0.0002314
FALSE	SSEPVVIMK	1xOxidation [M8]	0.00165314	1	1	1	P46013	0.001656
FALSE	TEAEQQITEVFVLAER		0.000195877	1	1	2	P46013	0.0002314
FALSE	TSPEMDIQNPDDGAR	1xOxidation [M5]	0.000195877	1	1	2	P46013	0.0002314
FALSE	VEPVGDVVSTR		0.000338116	1	1	1	P46013	0.0003355
FALSE	VEVKEELLAVGK		0.000195877	1	1	2	P46013	0.0002314
FALSE	VGVKEELLAVGK		0.000195877	1	1	2	P46013	0.0002314
FALSE	VGVKEEVLPVGK		0.000195877	1	1	1	P46013	0.0002314
High	O43707	Alpha-actinin-4 OS=Homo sapiens OX=9606 GN=ACTN4 PE=1 SV=2	208.246	55	44	62	31	203.18
Checked	Sequence	Modifications	Qvality q-value	# Protein Groups	# Proteins	# PSMs	Master Protein Accessions	Percolator q-Value (by Search Engine): Sequest HT
FALSE	ACLISLGYDVENDR	1xCarbamidomethyl [C2]	0.000195877	1	2	1	O43707	0.0002314
FALSE	ACLISLGYDVENDRQGEAEFNR	1xCarbamidomethyl [C2]	0.000195877	1	2	1	O43707	0.0002314
FALSE	AGTQIENIDEDFRDGLK		0.000195877	1	3	2	O43707	0.0002314
FALSE	ALDFIASK		0.000617986	2	10	2	P12814; O43707	0.0007045
FALSE	AIMTYVSSFYHAFSGAQK	1xOxidation [M3]	0.000195877	2	5	2	P12814; O43707	0.0002314
FALSE	ASFNHFDKDHGGALGPEEFK		0.000195877	1	2	1	O43707	0.0002314
FALSE	ASIHEAWTDGK		0.000195877	2	3	1	P12814; O43707	0.0002314
FALSE	CQLEINFNTLQTK	1xCarbamidomethyl [C1]	0.000195877	3	9	1	P12814; A0A494C1A0; O43707	0.0002314
FALSE	DDPVTNLNNAFEVAEK		0.000195877	1	2	1	O43707	0.0002314
FALSE	DGLAFNALIHR		0.000338116	1	4	1	O43707	0.0003355
FALSE	EAILAIHK		0.00153409	1	3	2	O43707	0.001562
FALSE	ELPPDQAEYCIAR	1xCarbamidomethyl [C10]	0.000195877	2	6	5	P12814; O43707	0.0002314
FALSE	ETTDTDTADQVIASFK		0.000195877	1	3	1	O43707	0.0002314
FALSE	FAIQDISVEETSAK		0.000195877	3	14	1	P12814; A0A494C1A0; O43707	0.0002314
FALSE	GISQEQMQEFR	1xOxidation [M7]	0.000195877	1	3	1	O43707	0.0002314
FALSE	GYEEWLLNEIR		0.000338116	3	7	1	P12814; A0A494C1A0; O43707	0.0003355
FALSE	GYEEWLLNEIRR		0.00634232	3	7	1	P12814; A0A494C1A0; O43707	0.005997
FALSE	HRPELIEYDKLR		0.000195877	1	2	1	O43707	0.0002314
FALSE	KAGTQIENIDEDFR		0.000338116	1	3	1	O43707	0.0003355
FALSE	KAGTQIENIDEDFRDGLK		0.000195877	1	3	1	O43707	0.0002314
FALSE	KDDPVTNLNNAFEVAEK		0.000195877	1	2	2	O43707	0.0002314
FALSE	LASDLLEWIR		0.000195877	2	5	2	P12814; O43707	0.0002314
FALSE	ICDQWDALGSLTHSR	1xCarbamidomethyl [C2]	0.000195877	1	2	1	O43707	0.0002314
FALSE	LSGSNPYTTVTPQIINSK		0.000195877	1	3	1	O43707	0.0002314
FALSE	LVSIGAEEIVDGNAK		0.000195877	1	1	2	O43707	0.0002314
FALSE	MLDAEDIVNTARPDEK	1xOxidation [M1]	0.000195877	1	1	1	O43707	0.0002314
FALSE	MTLGMIWTIILR	2xOxidation [M1; M5]	0.000195877	3	15	1	P12814; A0A494C1A0; O43707	0.0002314
FALSE	MVSDINNGWQHLEQAEK	1xOxidation [M1]	0.000195877	1	1	1	O43707	0.0002314
FALSE	NFITAEELR		0.000774637	1	3	1	O43707	0.0008367
FALSE	NFITAEELRR		0.0083872	1	3	1	O43707	0.007665
FALSE	NVNVQNFHISWK		0.000195877	1	1	1	O43707	0.0002314
FALSE	QFASQANVVGPWIQTK		0.000195877	1	3	1	O43707	0.0002314
FALSE	RQFASQANVVGPWIQTK		0.000195877	1	3	1	O43707	0.0002314
FALSE	SFSTALYGESDL		0.000865749	1	3	1	O43707	0.001021
FALSE	SIVDYKPNLDLLEQQHQLIQEALIFDNK		0.000195877	1	3	1	O43707	0.0002314
FALSE	TFTAWCNSHLR	1xCarbamidomethyl [C6]	0.000195877	3	11	1	P12814; A0A494C1A0; O43707	0.0002314
FALSE	TINEVENQILTR		0.000195877	2	8	5	P12814; O43707	0.0002314
FALSE	TIPWLEDR		0.00153409	1	2	2	O43707	0.001562
FALSE	TIPWLEDRVPQK		0.000617986	1	2	2	O43707	0.0007045
FALSE	VEQIAAIAQELNELDYYDSHNVNTR		0.000195877	1	1	1	O43707	0.0002314
FALSE	VGWEQLLTTIAR		0.000195877	2	8	2	P12814; O43707	0.0002314
FALSE	VLAGDKNFITAEELR		0.000195877	1	3	1	O43707	0.0002314
FALSE	VLAGDKNFITAEELRR		0.000195877	1	3	1	O43707	0.0002314
FALSE	VLAVNQENEHLMEDYEK	1xOxidation [M12]	0.000195877	1	2	1	O43707	0.0002314
High	P02545	Prelamin-A/C OS=Homo sapiens OX=9606 GN=LMNA PE=1 SV=1	181.565	59	45	101	44	240.47
Checked	Sequence	Modifications	Qvality q-value	# Protein Groups	# Proteins	# PSMs	Master Protein Accessions	Percolator q-Value (by Search Engine): Sequest HT
FALSE	AAYEAELGDAR		0.000195877	1	2	4	P02545	0.0002314
FALSE	AAYEAELGDARK		0.00898092	1	2	1	P02545	0.008149
FALSE	AGQVVTIWAAGAGATHSPPTDLVWK		0.000195877	1	3	3	P02545	0.0002314
FALSE	AQNTWGCGNSLR	1xCarbamidomethyl [C7]	0.000195877	1	3	2	P02545	0.0002314
FALSE	ASASGSGAQVGGPISSGSSASSVTVTR		0.000195877	1	2	2	P02545	0.0002314
FALSE	DLEALLNSK		0.000617986	1	4	1	P02545	0.0007045
FALSE	DLEDSLAR		0.00153409	1	3	2	P02545	0.001562
FALSE	EAALSTALSEK		0.000195877	1	4	3	P02545	0.0002314
FALSE	EAALSTALSEKR		0.000195877	1	4	1	P02545	0.0002314
FALSE	EDLQELNDR		0.000338116	1	2	1	P02545	0.0003355
FALSE	EELDFQK		0.00394217	1	4	1	P02545	0.003853
FALSE	EGDLIAAQAR		0.000338116	1	4	1	P02545	0.0003355
FALSE	EVSGIKAAYEAELGDAR		0.000617986	1	2	1	P02545	0.0007045
FALSE	LADALQELR		0.000338116	1	4	3	P02545	0.0003355
FALSE	LALDMEIHAYR	1xOxidation [M5]	0.000195877	1	3	1	P02545	0.0002314
FALSE	LAVYIDR		0.00165314	1	2	3	P02545	0.001656
FALSE	IDSLSAQLSQLQK		0.000195877	1	3	5	P02545	0.0002314
FALSE	IDSLSAQLSQLQKQLAAK		0.000195877	1	3	1	P02545	0.0002314
FALSE	LEAALGEAK		0.000508395	1	4	2	P02545	0.0004801
FALSE	LKDLEALLNSK		0.000195877	1	4	4	P02545	0.0002314
FALSE	LLEGEEER		0.000865749	3	7	1	P20700; P02545; Q03252	0.000926
FALSE	LQEKEDLQELNDR		0.000195877	1	2	2	P02545	0.0002314
FALSE	LQLELSK		0.00191714	1	2	2	P02545	0.002108
FALSE	LQTMKEELDFQK		0.00538294	1	4	1	P02545	0.005116
FALSE	LQTMKEELDFQK	1xOxidation [M4]	0.000195877	1	4	2	P02545	0.0002314
FALSE	LRDLEDSLAR		0.000338116	1	3	2	P02545	0.0003355
FALSE	IRIDSLSAQLSQLQK		0.000195877	1	3	1	P02545	0.0002314
FALSE	ITESEEVVSR		0.000195877	1	2	4	P02545	0.0002314
FALSE	NIYSEELR		0.00634232	1	4	1	P02545	0.005997
FALSE	NIYSEELRETK		0.000617986	1	4	1	P02545	0.0007045
FALSE	NSNLVGAAHEELQQSR		0.000195877	1	3	4	P02545	0.0002314
FALSE	QNGDDPLLTYR		0.000338116	1	3	1	P02545	0.0003355
FALSE	RQNGDDPLLTYR		0.00394217	1	3	1	P02545	0.003853
FALSE	RTLEGELHDLR		0.000195877	1	4	2	P02545	0.0002314
FALSE	SGAQASSTPLSPTR		0.000195877	1	2	3	P02545	0.0002314
FALSE	SLETENAGLR		0.000338116	1	2	3	P02545	0.0003355
FALSE	SNEDQSMGNWQIK	1xOxidation [M7]	0.000195877	1	3	3	P02545	0.0002314
FALSE	SVGGSGGGSFGDNLVTR		0.000195877	1	2	3	P02545	0.0002314
FALSE	SYLLGNSSPR		0.00779339	1	2	1	P02545	0.007176
FALSE	TALINSTGEEVAMR	1xOxidation [M13]	0.000195877	1	3	2	P02545	0.0002314
FALSE	TALINSTGEEVAMRK	1xOxidation [M13]	0.000195877	1	3	1	P02545	0.0002314
FALSE	TLEGELHDLR		0.000195877	1	4	3	P02545	0.0002314
FALSE	TLEGELHDLRGQVAK		0.00165314	1	4	1	P02545	0.001656
FALSE	TVLCGTCGQPADK	2xCarbamidomethyl [C4; C7]	0.000195877	1	2	6	P02545	0.0002314
FALSE	VAVEEVDEEGK		0.000195877	1	3	2	P02545	0.0002314
FALSE	VAVEEVDEEGKFVR		0.000195877	1	3	6	P02545	0.0002314
High	Q9ULW0	Targeting protein for Xklp2 OS=Homo sapiens OX=9606 GN=TPX2 PE=1 SV=2	172.204	48	35	42	35	124.12
Checked	Sequence	Modifications	Qvality q-value	# Protein Groups	# Proteins	# PSMs	Master Protein Accessions	Percolator q-Value (by Search Engine): Sequest HT
FALSE	ALPLPHFDTINLPEKK		0.000195877	1	1	1	Q9ULW0	0.0002314
FALSE	ANLQQAIVTPLKPVDNTYYK		0.000195877	1	1	2	Q9ULW0	0.0002314
FALSE	AQPVPHYGVPFKPQIPEAR		0.000195877	1	1	1	Q9ULW0	0.0002314
FALSE	ARPNTVISQEPFVPK		0.000195877	1	1	1	Q9ULW0	0.0002314
FALSE	ARPNTVISQEPFVPKK		0.000195877	1	1	1	Q9ULW0	0.0002314
FALSE	CATPVIIDEILPSKK	1xCarbamidomethyl [C1]	0.000195877	1	1	1	Q9ULW0	0.0002314
FALSE	DDINLLPSK		0.000865749	1	1	1	Q9ULW0	0.000926
FALSE	DPQTPVLQTK		0.00165314	1	1	1	Q9ULW0	0.001656
FALSE	EAEKENLVEQSIPSNACSSLEVEAAISR	1xCarbamidomethyl [C17]	0.000195877	1	1	2	Q9ULW0	0.0002314
FALSE	EVNFTSELR		0.000617986	1	1	1	Q9ULW0	0.0006204
FALSE	GCTIVKPFNLSQGK	1xCarbamidomethyl [C2]	0.000195877	1	1	1	Q9ULW0	0.0002314
FALSE	KANLQQAIVTPLKPVDNTYYK		0.000195877	1	1	1	Q9ULW0	0.0002314
FALSE	KDDINLLPSK		0.000195877	1	1	2	Q9ULW0	0.0002314
FALSE	KPPVKPPTEPIGFDLEIEK		0.000195877	1	1	1	Q9ULW0	0.0002314
FALSE	KPPVKPPTEPIGFDLEIEKR		0.000195877	1	1	2	Q9ULW0	0.0002314
FALSE	KSVAEGLSGSLVQEPFQLATEK		0.000195877	1	1	1	Q9ULW0	0.0002314
FALSE	LALAGIGQPVK		0.000338116	1	1	1	Q9ULW0	0.0003355
FALSE	LALAGIGQPVKK		0.000195877	1	1	1	Q9ULW0	0.0002314
FALSE	ILEDVVGVPEK		0.000195877	1	1	1	Q9ULW0	0.0002314
FALSE	ILEDVVGVPEKK		0.000195877	1	1	1	Q9ULW0	0.0002314
FALSE	ILEGGPILPK		0.000195877	1	1	2	Q9ULW0	0.0002314
FALSE	IRMPTKEDEEEDEPVVIK	1xOxidation [M3]	0.000195877	1	1	1	Q9ULW0	0.0002314
FALSE	MPTKEDEEEDEPVVIK	1xOxidation [M1]	0.000338116	1	1	1	Q9ULW0	0.0003355
FALSE	NQEEYKEVNFTSELR		0.000338116	1	1	1	Q9ULW0	0.0003355
FALSE	NQEEYKEVNFTSELRK		0.000617986	1	1	1	Q9ULW0	0.0007045
FALSE	SKKDDINLLPSK		0.00281813	1	1	1	Q9ULW0	0.002839
FALSE	SSYSYDAPSDFINFSSLDDEGDTQNIDSWFEEK		0.000195877	1	1	1	Q9ULW0	0.0002314
FALSE	STAELEAEELEK		0.000195877	1	1	1	Q9ULW0	0.0002314
FALSE	SVAEGLSGSLVQEPFQLATEK		0.000195877	1	1	2	Q9ULW0	0.0002314
FALSE	SVAEGLSGSLVQEPFQLATEKR		0.000195877	1	1	1	Q9ULW0	0.0002314
FALSE	TFDETVSTYVPLAQQVEDFHK		0.000195877	1	1	1	Q9ULW0	0.0002314
FALSE	TFDETVSTYVPLAQQVEDFHKR		0.000195877	1	1	1	Q9ULW0	0.0002314
FALSE	TVEICPFSFDSR	1xCarbamidomethyl [C5]	0.000338116	1	1	2	Q9ULW0	0.0003355
FALSE	VLPITVPK		0.00191714	1	1	1	Q9ULW0	0.002108
FALSE	YQGLEIK		0.00230665	1	1	1	Q9ULW0	0.002217
High	P08670	Vimentin OS=Homo sapiens OX=9606 GN=VIM PE=1 SV=4	137.379	69	32	62	32	166.4
Checked	Sequence	Modifications	Qvality q-value	# Protein Groups	# Proteins	# PSMs	Master Protein Accessions	Percolator q-Value (by Search Engine): Sequest HT
FALSE	DGQVINETSQHHDDLE		0.000195877	1	1	2	P08670	0.0002314
FALSE	DNLAEDIMR	1xOxidation [M8]	0.000865749	1	2	1	P08670	0.001021
FALSE	EEAENTLQSFR		0.000338116	1	3	3	P08670	0.0003355
FALSE	EKLQEEMLQREEAENTLQSFR	1xOxidation [M7]	0.00803218	1	2	1	P08670	0.007377
FALSE	EMEENFAVEAANYQDTIGR	1xOxidation [M2]	0.000195877	1	3	1	P08670	0.0002314
FALSE	ETNLDSLPLVDTHSK		0.000195877	1	1	1	P08670	0.0002314
FALSE	ETNLDSLPLVDTHSKR		0.000195877	1	1	1	P08670	0.0002314
FALSE	EYQDLLNVK		0.000617986	1	10	4	P08670	0.0007045
FALSE	FADLSEAANR		0.000195877	1	3	4	P08670	0.0002314
FALSE	FANYIDK		0.000865749	1	3	3	P08670	0.001021
FALSE	KLHEEEIQELQAQIQEQHVQIDVDVSKPDLTAALR		0.000195877	1	3	2	P08670	0.0002314
FALSE	KVESLQEEIAFLK		0.000195877	1	3	2	P08670	0.0002314
FALSE	KVESLQEEIAFLKK		0.000195877	1	3	1	P08670	0.0002314
FALSE	LGDLYEEEMR	1xOxidation [M9]	0.000195877	1	2	2	P08670	0.0002314
FALSE	LGDLYEEEMRELR	1xOxidation [M9]	0.000617986	1	2	2	P08670	0.0007045
FALSE	LHEEEIQELQAQIQEQHVQIDVDVSKPDLTAALR		0.000195877	1	3	1	P08670	0.0002314
FALSE	ILLAELEQLK		0.000195877	1	3	6	P08670	0.0002314
FALSE	ILLAELEQLKGQGK		0.000195877	1	3	4	P08670	0.0002314
FALSE	LLQDSVDFSLADAINTEFK		0.000195877	1	4	3	P08670	0.0002314
FALSE	LQDEIQNMKEEMAR	2xOxidation [M8; M12]	0.000195877	1	3	1	P08670	0.0002314
FALSE	LQEEMLQREEAENTLQSFR	1xOxidation [M5]	0.000195877	1	3	1	P08670	0.0002314
FALSE	ISLPLPNFSSLNLR		0.000617986	1	2	2	P08670	0.0007045
FALSE	MALDIEIATYR	1xOxidation [M1]	0.000195877	1	5	1	P08670	0.0002314
FALSE	NLQEAEEWYK		0.000338116	1	6	2	P08670	0.0003355
FALSE	QVQSLTCEVDALK	1xCarbamidomethyl [C7]	0.000338116	1	3	1	P08670	0.0003355
FALSE	QVQSLTCEVDALKGTNESLER	1xCarbamidomethyl [C7]	0.000195877	1	3	1	P08670	0.0002314
FALSE	SLYASSPGGVYATR		0.000195877	1	4	2	P08670	0.0002314
FALSE	TLLIKTVETR		0.00153409	1	1	1	P08670	0.001562
FALSE	TNEKVELQELNDR		0.000195877	1	4	1	P08670	0.0002314
FALSE	TYSLGSALRPSTSR		0.000338116	1	4	2	P08670	0.0003355
FALSE	VELQELNDR		0.000508395	1	4	2	P08670	0.0004801
FALSE	VESLQEEIAFLK		0.000195877	1	3	1	P08670	0.0002314
High	Q14676	Mediator of DNA damage checkpoint protein 1 OS=Homo sapiens OX=9606 GN=MDC1 PE=1 SV=3	137.371	26	26	31	26	99.85
Checked	Sequence	Modifications	Qvality q-value	# Protein Groups	# Proteins	# PSMs	Master Protein Accessions	Percolator q-Value (by Search Engine): Sequest HT
FALSE	AAESLTAIPEPASPQLLETPIHASQIQK		0.000195877	1	1	1	Q14676	0.0002314
FALSE	AAGNPGSLAAPIDHKPCSAPLEPK	1xCarbamidomethyl [C17]	0.000195877	1	1	1	Q14676	0.0002314
FALSE	AHEVGAQGGPPVAQVEQDLPISR		0.000195877	1	1	1	Q14676	0.0002314
FALSE	AVLALGGSLAGSAAEASHLVTDR		0.000195877	1	1	3	Q14676	0.0002314
FALSE	DFPLHLGK		0.00153409	1	5	1	Q14676	0.001562
FALSE	FTPELQPK		0.00100648	1	1	1	Q14676	0.001136
FALSE	GIPILSLDWLHQSR		0.000195877	1	1	2	Q14676	0.0002314
FALSE	GPLTVEETPR		0.000338116	1	2	1	Q14676	0.0003355
FALSE	KAGFFLPPDEYVVTDPEQEK		0.000865749	1	1	1	Q14676	0.000926
FALSE	LDVSLPFVSR		0.000195877	1	2	1	Q14676	0.0002314
FALSE	LEPSTSTDQPVTPEPTSQATR		0.000195877	1	1	1	Q14676	0.0002314
FALSE	LRDQELILFADLLCQYHR	1xCarbamidomethyl [C14]	0.000195877	1	2	1	Q14676	0.0002314
FALSE	NFGFSLQDALSR		0.000195877	1	1	2	Q14676	0.0002314
FALSE	NPESTVPIAPELPPSTSTEQPVTPEPTSR		0.000195877	1	1	1	Q14676	0.0002314
FALSE	NQLVTPEPTSR		0.000617986	1	1	1	Q14676	0.0007045
FALSE	QSEAEVVTEIQLEK		0.000195877	1	1	2	Q14676	0.0002314
FALSE	QTDVTGEEELTK		0.000617986	1	1	1	Q14676	0.0007045
FALSE	TPEPVVPTAPELQPSTSTDQPVTSEPTSQVTR		0.000195877	1	2	1	Q14676	0.0002314
FALSE	TPEPVVPTAPELQPSTSTDQPVTSEPTYQATR		0.000195877	1	1	1	Q14676	0.0002314
FALSE	TPEPVVPTAPEPHPTTSTDQPVTPK		0.000195877	1	1	1	Q14676	0.0002314
FALSE	TPETVVPAAPELQPSTSTDQPVTPEPTSR		0.000195877	1	1	1	Q14676	0.0002314
FALSE	TPETVVPTALELQPSTSTDRPVTSEPTSQATR		0.000195877	1	2	1	Q14676	0.0002314
FALSE	TPETVVPTAPELQASASTDQPVTSEPTSR		0.000195877	1	1	1	Q14676	0.0002314
FALSE	TPETVVPTAPELQISTSTDQPVTPKPTSR		0.000195877	1	1	1	Q14676	0.0002314
FALSE	TPETVVPTAPELQPSTSTDQPVTPEPTSQATR		0.000195877	1	1	1	Q14676	0.0002314
FALSE	VLFTGVVDAR		0.000195877	1	1	1	Q14676	0.0002314
High	Q12906	Interleukin enhancer-binding factor 3 OS=Homo sapiens OX=9606 GN=ILF3 PE=1 SV=3	133.935	54	34	45	29	111.31
Checked	Sequence	Modifications	Qvality q-value	# Protein Groups	# Proteins	# PSMs	Master Protein Accessions	Percolator q-Value (by Search Engine): Sequest HT
FALSE	AEPPQAMNALMR	2xOxidation [M7; M11]	0.000338116	1	1	1	Q12906	0.0003355
FALSE	AVSDWIDEQEK		0.000338116	1	8	1	Q12906	0.0003355
FALSE	AVSDWIDEQEKGSSEQAESDNMDVPPEDDSK	1xOxidation [M22]	0.00269626	1	7	1	Q12906	0.002739
FALSE	AVSDWIDEQEKGSSEQAESDNMDVPPEDDSKEGAGEQK	1xOxidation [M22]	0.000617986	1	5	1	Q12906	0.0007045
FALSE	AYAALAALEK		0.000195877	1	1	2	Q12906	0.0002314
FALSE	CLAALASLR	1xCarbamidomethyl [C1]	0.000338116	1	3	1	Q12906	0.0003355
FALSE	DSSKGEDSAEETEAKPAVVAPAPVVEAVSTPSAAFPSDATAEQGPILTK		0.000195877	1	1	1	Q12906	0.0002314
FALSE	EATDAIGHLDR		0.000195877	1	1	1	Q12906	0.0002314
FALSE	EDITQSAQHALR		0.000195877	1	1	1	Q12906	0.0002314
FALSE	EKPTTALLDK		0.000865749	1	4	1	Q12906	0.000926
FALSE	EPPLSLTIHLTSPVVR		0.000195877	1	5	1	Q12906	0.0002314
FALSE	FNYSGSGGR		0.000865749	1	1	1	Q12906	0.000926
FALSE	FVMEVEVDGQK	1xOxidation [M3]	0.000338116	2	2	3	Q12906; Q96SI9	0.0003355
FALSE	GSSEQAESDNMDVPPEDDSKEGAGEQK	1xOxidation [M11]	0.000195877	1	5	1	Q12906	0.0002314
FALSE	GWPLELICEK	1xCarbamidomethyl [C8]	0.000508395	2	3	2	Q12906; Q96SI9	0.0004801
FALSE	GYNHGQGSYSYSNSYNSPGGGGGSDYNYESK		0.000195877	1	1	1	Q12906	0.0002314
FALSE	HSSVYPTQEELEAVQNMVSHTER	1xOxidation [M17]	0.000195877	1	7	1	Q12906	0.0002314
FALSE	LAAFGQLHK		0.000338116	1	1	1	Q12906	0.0003355
FALSE	LFPDTPLALDANK		0.000195877	1	1	2	Q12906	0.0002314
FALSE	LFPDTPLALDANKK		0.000195877	1	1	1	Q12906	0.0002314
FALSE	IFVNDDR		0.00562049	1	7	1	Q12906	0.005414
FALSE	LNQLKPGLQYK		0.000195877	1	1	3	Q12906	0.0002314
FALSE	LVSQTGPVHAPIFTMSVEVDGNSFEASGPSK	1xOxidation [M15]	0.000195877	1	1	2	Q12906	0.0002314
FALSE	NENPVDYTVQIPPSTTYAITPMK	1xOxidation [M22]	0.000338116	1	1	2	Q12906	0.0003355
FALSE	NPVMELNEK	1xOxidation [M4]	0.0011505	2	2	1	Q12906; Q96SI9	0.001256
FALSE	QGGYSQSNYNSPGSGQNYSGPPSSYQSSQGGYGR		0.000195877	1	2	1	Q12906	0.0002314
FALSE	SCVIVIR	1xCarbamidomethyl [C2]	0.00165314	1	3	1	Q12906	0.001656
FALSE	VLAGETLSVNDPPDVLDR		0.000195877	1	3	1	Q12906	0.0002314
FALSE	VLECLASGIVMPDGSGIYDPCEK	2xCarbamidomethyl [C4; C21]; 1xOxidation [M11]	0.000195877	1	1	2	Q12906	0.0002314
FALSE	VLGMDPLPSK	1xOxidation [M4]	0.000195877	1	1	1	Q12906	0.0002314
FALSE	VLQDMGLPTGAEGR	1xOxidation [M5]	0.000195877	1	1	2	Q12906	0.0002314
FALSE	VPTWGPLR		0.000865749	1	3	2	Q12906	0.001021
FALSE	YELISETGGSHDK		0.000195877	2	2	1	Q12906; Q96SI9	0.0002314
FALSE	YELISETGGSHDKR		0.000774637	2	2	1	Q12906; Q96SI9	0.0008367
High	P11142	Heat shock cognate 71 kDa protein OS=Homo sapiens OX=9606 GN=HSPA8 PE=1 SV=1	131.846	56	29	49	26	129.45
Checked	Sequence	Modifications	Qvality q-value	# Protein Groups	# Proteins	# PSMs	Master Protein Accessions	Percolator q-Value (by Search Engine): Sequest HT
FALSE	ARFEELNADLFR		0.000338116	1	6	1	P11142	0.0003355
FALSE	CNEIINWLDK	1xCarbamidomethyl [C1]	0.000195877	1	6	4	P11142	0.0002314
FALSE	CNEIINWLDKNQTAEKEEFEHQQK	1xCarbamidomethyl [C1]	0.000195877	1	6	2	P11142	0.0002314
FALSE	DAGTIAGLNVLR		0.000195877	1	8	2	P11142	0.0002314
FALSE	EIAEAYLGK		0.000617986	1	9	1	P11142	0.0006204
FALSE	FDDAVVQSDMK	1xOxidation [M10]	0.000195877	1	10	1	P11142	0.0002314
FALSE	FEELNADLFR		0.000195877	1	6	2	P11142	0.0002314
FALSE	FELTGIPPAPR		0.00695219	1	6	1	P11142	0.006397
FALSE	GPAVGIDLGTTYSCVGVFQHGK	1xCarbamidomethyl [C14]	0.000195877	1	10	1	P11142	0.0002314
FALSE	GTLDPVEK		0.00344371	1	5	1	P11142	0.003453
FALSE	HWPFMVVNDAGRPK	1xOxidation [M5]	0.000195877	1	10	1	P11142	0.0002314
FALSE	IINEPTAAAIAYGLDK		0.000195877	2	9	1	P11142; P11021	0.0002314
FALSE	IINEPTAAAIAYGLDKK		0.000195877	1	5	2	P11142	0.0002314
FALSE	LLQDFFNGK		0.000338116	1	7	3	P11142	0.0003355
FALSE	MKEIAEAYLGK	1xOxidation [M1]	0.000195877	1	9	1	P11142	0.0002314
FALSE	MVNHFIAEFK	1xOxidation [M1]	0.000617986	1	4	1	P11142	0.0007045
FALSE	NQVAMNPTNTVFDAKR	1xOxidation [M5]	0.000195877	1	9	1	P11142	0.0002314
FALSE	NSLESYAFNMK	1xOxidation [M10]	0.000195877	1	6	1	P11142	0.0002314
FALSE	QTQTFTTYSDNQPGVLIQVYEGER		0.000195877	1	5	2	P11142	0.0002314
FALSE	RFDDAVVQSDMK	1xOxidation [M11]	0.000865749	1	10	2	P11142	0.001021
FALSE	SFYPEEVSSMVLTK	1xOxidation [M10]	0.000195877	1	10	1	P11142	0.0002314
FALSE	SINPDEAVAYGAAVQAAILSGDK		0.000195877	1	4	1	P11142	0.0002314
FALSE	SQIHDIVLVGGSTR		0.000195877	1	5	4	P11142	0.0002314
FALSE	STAGDTHLGGEDFDNR		0.000195877	1	4	3	P11142	0.0002314
FALSE	TLSSSTQASIEIDSLYEGIDFYTSITR		0.000195877	1	5	2	P11142	0.0002314
FALSE	TTPSYVAFTDTER		0.000195877	2	17	2	A0A0G2JIW1; P11142	0.0002314
FALSE	TVTNAVVTVPAYFNDSQR		0.000195877	1	7	1	P11142	0.0002314
FALSE	VEILANDQGNR		0.000195877	3	18	6	A0A0G2JIW1; P11142; P11021	0.0002314
FALSE	VQVEYKGETK		0.000865749	1	10	1	P11142	0.000926
High	P21333	Filamin-A OS=Homo sapiens OX=9606 GN=FLNA PE=1 SV=4	130.679	18	33	34	31	84.69
Checked	Sequence	Modifications	Qvality q-value	# Protein Groups	# Proteins	# PSMs	Master Protein Accessions	Percolator q-Value (by Search Engine): Sequest HT
FALSE	AEAGVPAEFSIWTR		0.000338116	1	3	1	P21333	0.0003355
FALSE	AEFTVETR		0.00143802	1	4	1	P21333	0.001497
FALSE	AFGPGLQGGSAGSPAR		0.000195877	1	3	1	P21333	0.0002314
FALSE	AHVVPCFDASK	1xCarbamidomethyl [C6]	0.000338116	1	3	1	P21333	0.0003355
FALSE	AWGPGLEGGVVGK		0.000195877	1	3	2	P21333	0.0002314
FALSE	AYGPGIEPTGNMVK	1xOxidation [M12]	0.000338116	1	4	1	P21333	0.0003355
FALSE	DAGEGGLSLAIEGPSK		0.000195877	1	3	1	P21333	0.0002314
FALSE	DLAEDAPWKK		0.00489632	2	6	1	P21333; O75369	0.004616
FALSE	EAGAGGLAIAVEGPSK		0.000195877	1	3	1	P21333	0.0002314
FALSE	EATTEFSVDAR		0.000195877	1	3	1	P21333	0.0002314
FALSE	FADQHVPGSPFSVK		0.000195877	1	2	1	P21333	0.0002314
FALSE	FGGEHVPNSPFQVTALAGDQPSVQPPLR		0.000195877	1	4	1	P21333	0.0002314
FALSE	FNEEHIPDSPFVVPVASPSGDAR		0.000195877	1	4	1	P21333	0.0002314
FALSE	GAGTGGLGLAVEGPSEAK		0.000195877	1	3	1	P21333	0.0002314
FALSE	GKLDVQFSGLTK		0.00538294	1	3	1	P21333	0.005116
FALSE	GTVEPQLEAR		0.000338116	1	5	1	P21333	0.0003355
FALSE	KDGSCGVAYVVQEPGDYEVSVK	1xCarbamidomethyl [C5]	0.00153409	1	4	1	P21333	0.001562
FALSE	LLGWIQNK		0.000617986	2	6	1	P21333; O75369	0.0007045
FALSE	LPQLPITNFSR		0.000195877	1	4	1	P21333	0.0002314
FALSE	LSPFMADIR	1xOxidation [M5]	0.00356835	1	3	1	P21333	0.003552
FALSE	LTVSSLQESGLK		0.000338116	1	3	1	P21333	0.0003355
FALSE	IVGPSGAAVPCK	1xCarbamidomethyl [C11]	0.000195877	1	3	1	P21333	0.0002314
FALSE	LVSNHSLHETSSVFVDSLTK		0.000195877	1	3	1	P21333	0.0002314
FALSE	RLTVSSLQESGLK		0.000508395	1	3	1	P21333	0.0004801
FALSE	SPFSVAVSPSLDLSK		0.000195877	1	3	1	P21333	0.0002314
FALSE	TGVAVNKPAEFTVDAK		0.000195877	1	3	1	P21333	0.0002314
FALSE	TPCEEILVK	1xCarbamidomethyl [C3]	0.000617986	1	3	1	P21333	0.0007045
FALSE	VEPGLGADNSVVR		0.000338116	1	3	1	P21333	0.0003355
FALSE	VHSPSGALEECYVTEIDQDKYAVR	1xCarbamidomethyl [C11]	0.000195877	1	3	1	P21333	0.0002314
FALSE	VSGQGLHEGHTFEPAEFIIDTR		0.000617986	1	3	1	P21333	0.0007045
FALSE	YGGDEIPFSPYR		0.000195877	1	3	1	P21333	0.0002314
FALSE	YGGQPVPNFPSK		0.000195877	1	3	1	P21333	0.0002314
FALSE	YWPQEAGEYAVHVLCNSEDIR	1xCarbamidomethyl [C15]	0.000195877	1	3	1	P21333	0.0002314
High	P60709	Actin, cytoplasmic 1 OS=Homo sapiens OX=9606 GN=ACTB PE=1 SV=1	129.058	65	22	82	8	189.16
Checked	Sequence	Modifications	Qvality q-value	# Protein Groups	# Proteins	# PSMs	Master Protein Accessions	Percolator q-Value (by Search Engine): Sequest HT
FALSE	AGFAGDDAPR		0.000338116	4	28	2	E7EVS6; P0CG39; P60709; P68032	0.0003355
FALSE	AVFPSIVGRPR		0.000195877	3	27	4	E7EVS6; P60709; P68032	0.0002314
FALSE	CPEALFQPSFLGMESCGIHETTFNSIMK	2xCarbamidomethyl [C1; C16]	0.000338116	1	3	1	P60709	0.0003355
FALSE	CPEALFQPSFLGMESCGIHETTFNSIMK	2xCarbamidomethyl [C1; C16]; 2xOxidation [M13; M27]	0.000195877	1	3	1	P60709	0.0002314
FALSE	DIKEKLCYVALDFEQEMATAASSSSLEK	1xCarbamidomethyl [C7]; 1xOxidation [M17]	0.00230665	1	6	1	P60709	0.002422
FALSE	DLTDYLMK		0.00153409	3	11	1	P60709; Q562R1; P68032	0.001562
FALSE	DLTDYLMK	1xOxidation [M7]	0.00143802	3	11	6	P60709; Q562R1; P68032	0.001497
FALSE	DLTDYLMKILTER		0.000195877	3	11	1	P60709; Q562R1; P68032	0.0002314
FALSE	DLTDYLMKILTER	1xOxidation [M7]	0.000195877	3	11	1	P60709; Q562R1; P68032	0.0002314
FALSE	DLYANTVLSGGTTMYPGIADR		0.000195877	1	3	1	P60709	0.0002314
FALSE	DLYANTVLSGGTTMYPGIADR	1xOxidation [M14]	0.000195877	1	3	7	P60709	0.0002314
FALSE	DSYVGDEAQSK		0.000338116	3	22	1	E7EVS6; P60709; P68032	0.0003355
FALSE	DSYVGDEAQSKR		0.000195877	3	22	1	E7EVS6; P60709; P68032	0.0002314
FALSE	EKLCYVALDFEQEMATAASSSSLEK	1xCarbamidomethyl [C4]; 1xOxidation [M14]	0.000195877	1	6	3	P60709	0.0002314
FALSE	EITALAPSTMK		0.000195877	2	8	1	P60709; P68032	0.0002314
FALSE	EITALAPSTMK	1xOxidation [M10]	0.000338116	2	8	6	P60709; P68032	0.0003355
FALSE	GYSFTTTAER		0.000338116	1	6	5	P60709	0.0003355
FALSE	KDLYANTVLSGGTTMYPGIADR	1xOxidation [M15]	0.000195877	1	3	4	P60709	0.0002314
FALSE	LCYVALDFEQEMATAASSSSLEK	1xCarbamidomethyl [C2]; 1xOxidation [M12]	0.000195877	1	6	6	P60709	0.0002314
FALSE	IIAPPER		0.00204937	3	9	7	P60709; Q562R1; P68032	0.002217
FALSE	IWHHTFYNELR		0.000195877	4	21	7	E7EVS6; P0CG39; P60709; P68032	0.0002314
FALSE	QEYDESGPSIVHR		0.000195877	2	8	4	P0CG39; P60709	0.0002314
FALSE	QEYDESGPSIVHRK		0.000195877	2	8	1	P0CG39; P60709	0.0002314
FALSE	SYELPDGQVITIGNER		0.000195877	3	12	6	P60709; Q562R1; P68032	0.0002314
FALSE	TTGIVMDSGDGVTHTVPIYEGYALPHAILR	1xOxidation [M6]	0.000195877	1	6	1	P60709	0.0002314
FALSE	VAPEEHPVLLTEAPLNPK		0.000195877	2	11	2	E7EVS6; P60709	0.0002314
FALSE	VAPEEHPVLLTEAPLNPKANR		0.000195877	2	10	1	E7EVS6; P60709	0.0002314
High	P09874	Poly [ADP-ribose] polymerase 1 OS=Homo sapiens OX=9606 GN=PARP1 PE=1 SV=4	128.78	33	32	40	32	101.38
Checked	Sequence	Modifications	Qvality q-value	# Protein Groups	# Proteins	# PSMs	Master Protein Accessions	Percolator q-Value (by Search Engine): Sequest HT
FALSE	AEPVEVVAPR		0.000865749	1	1	1	P09874	0.000926
FALSE	AMVEYEIDLQK	1xOxidation [M2]	0.000338116	1	1	2	P09874	0.0003355
FALSE	AQNDLIWNIKDELK		0.000195877	1	1	1	P09874	0.0002314
FALSE	AQNDLIWNIKDELKK		0.000195877	1	1	1	P09874	0.0002314
FALSE	ASLCISTK	1xCarbamidomethyl [C4]	0.000617986	1	1	1	P09874	0.0007045
FALSE	EELGFRPEYSASQLK		0.000195877	1	1	1	P09874	0.0002314
FALSE	ELLIFNK		0.00394217	1	1	1	P09874	0.003853
FALSE	ELLIFNKQQVPSGESAILDR		0.000338116	1	1	1	P09874	0.0003355
FALSE	FYPLEIDYGQDEEAVK		0.000338116	1	1	1	P09874	0.0003355
FALSE	FYPLEIDYGQDEEAVKK		0.000195877	1	1	1	P09874	0.0002314
FALSE	GFSLLATEDKEALK		0.000195877	1	1	1	P09874	0.0002314
FALSE	GFSLLATEDKEALKK		0.000195877	1	1	1	P09874	0.0002314
FALSE	GGAAVDPDSGLEHSAHVLEK		0.000617986	1	1	2	P09874	0.0007045
FALSE	GGSDDSSKDPIDVNYEK		0.000195877	1	1	1	P09874	0.0002314
FALSE	GIYFADMVSK	1xOxidation [M7]	0.000617986	1	1	1	P09874	0.0007045
FALSE	HPDVEVDGFSELR		0.000195877	1	3	2	P09874	0.0002314
FALSE	KFYPLEIDYGQDEEAVKK		0.000338116	1	1	1	P09874	0.0003355
FALSE	KPPLLNNADSVQAK		0.000338116	1	1	2	P09874	0.0003355
FALSE	KVCSTNDLKELLIFNK	1xCarbamidomethyl [C3]	0.000617986	1	1	1	P09874	0.0007045
FALSE	LQLLEDDKENR		0.000195877	1	1	1	P09874	0.0002314
FALSE	NREELGFRPEYSASQLK		0.000338116	1	1	1	P09874	0.0003355
FALSE	QQVPSGESAILDR		0.000195877	1	1	1	P09874	0.0002314
FALSE	RKGDEVDGVDEVAK		0.000195877	1	1	1	P09874	0.0002314
FALSE	SDAYYCTGDVTAWTK	1xCarbamidomethyl [C6]	0.000195877	1	1	1	P09874	0.0002314
FALSE	SLQELFLAHILSPWGAEVK		0.000195877	1	1	1	P09874	0.0002314
FALSE	TLGDFAAEYAK		0.000195877	1	1	2	P09874	0.0002314
FALSE	TTNFAGILSQGLR		0.000195877	1	1	3	P09874	0.0002314
FALSE	VCSTNDLKELLIFNK	1xCarbamidomethyl [C2]	0.00586308	1	1	1	P09874	0.005613
FALSE	VEMLDNLLDIEVAYSLLR	1xOxidation [M3]	0.000195877	1	1	1	P09874	0.0002314
FALSE	VFSATLGLVDIVK		0.000865749	1	1	1	P09874	0.000926
FALSE	VVDRDSEEAEIIR		0.000195877	1	1	2	P09874	0.0002314
FALSE	VVSEDFLQDVSASTK		0.00153409	1	1	1	P09874	0.001562
High	A0A0G2JIW1	Heat shock 70 kDa protein 1B OS=Homo sapiens OX=9606 GN=HSPA1B PE=1 SV=1	122.288	47	24	34	22	114.29
Checked	Sequence	Modifications	Qvality q-value	# Protein Groups	# Proteins	# PSMs	Master Protein Accessions	Percolator q-Value (by Search Engine): Sequest HT
FALSE	AAAIGIDLGTTYSCVGVFQHGK	1xCarbamidomethyl [C14]	0.000195877	1	3	1	A0A0G2JIW1	0.0002314
FALSE	AFYPEEISSMVLTK	1xOxidation [M10]	0.000195877	1	4	3	A0A0G2JIW1	0.0002314
FALSE	AQIHDLVLVGGSTR		0.000195877	1	3	3	A0A0G2JIW1	0.0002314
FALSE	ARFEELCSDLFR	1xCarbamidomethyl [C7]	0.000865749	1	5	1	A0A0G2JIW1	0.000926
FALSE	DAGVIAGLNVLR		0.000195877	1	4	2	A0A0G2JIW1	0.0002314
FALSE	DNNLLGR		0.00754518	1	6	1	A0A0G2JIW1	0.006976
FALSE	ELEQVCNPIISGLYQGAGGPGPGGFGAQGPK	1xCarbamidomethyl [C6]	0.000195877	1	3	1	A0A0G2JIW1	0.0002314
FALSE	FEELCSDLFR	1xCarbamidomethyl [C5]	0.000195877	1	5	1	A0A0G2JIW1	0.0002314
FALSE	FGDPVVQSDMK	1xOxidation [M10]	0.000195877	1	2	2	A0A0G2JIW1	0.0002314
FALSE	HWPFQVINDGDKPK		0.000195877	1	2	2	A0A0G2JIW1	0.0002314
FALSE	KELEQVCNPIISGLYQGAGGPGPGGFGAQGPK	1xCarbamidomethyl [C7]	0.000195877	1	3	1	A0A0G2JIW1	0.0002314
FALSE	IINEPTAAAIAYGLDR		0.000195877	1	3	1	A0A0G2JIW1	0.0002314
FALSE	LLQDFFNGR		0.000617986	1	3	1	A0A0G2JIW1	0.0007045
FALSE	LVNHFVEEFK		0.000195877	1	3	1	A0A0G2JIW1	0.0002314
FALSE	LVNHFVEEFKR		0.00634232	1	3	1	A0A0G2JIW1	0.005997
FALSE	MKEIAEAYLGYPVTNAVITVPAYFNDSQR	1xOxidation [M1]	0.000195877	1	2	1	A0A0G2JIW1	0.0002314
FALSE	NALESYAFNMK	1xOxidation [M10]	0.000195877	1	5	1	A0A0G2JIW1	0.0002314
FALSE	NQVALNPQNTVFDAK		0.000338116	1	2	1	A0A0G2JIW1	0.0003355
FALSE	NQVALNPQNTVFDAKR		0.000195877	1	2	1	A0A0G2JIW1	0.0002314
FALSE	QTQIFTTYSDNQPGVLIQVYEGER		0.000195877	1	5	1	A0A0G2JIW1	0.0002314
FALSE	RKELEQVCNPIISGLYQGAGGPGPGGFGAQGPK	1xCarbamidomethyl [C8]	0.000195877	1	3	1	A0A0G2JIW1	0.0002314
FALSE	SINPDEAVAYGAAVQAAILMGDK	1xOxidation [M20]	0.000195877	1	5	1	A0A0G2JIW1	0.0002314
FALSE	TTPSYVAFTDTER		0.000195877	2	17	2	A0A0G2JIW1; P11142	0.0002314
FALSE	VEILANDQGNR		0.000195877	3	18	6	A0A0G2JIW1; P11142; P11021	0.0002314
High	P05787	Keratin, type II cytoskeletal 8 OS=Homo sapiens OX=9606 GN=KRT8 PE=1 SV=7	120.195	68	32	78	27	177.47
Checked	Sequence	Modifications	Qvality q-value	# Protein Groups	# Proteins	# PSMs	Master Protein Accessions	Percolator q-Value (by Search Engine): Sequest HT
FALSE	AEAESMYQIK		0.000865749	1	1	1	P05787	0.001021
FALSE	AQYEDIANR		0.00204937	1	3	1	P05787	0.002217
FALSE	ASLEAAIADAEQR		0.000195877	1	1	2	P05787	0.0002314
FALSE	ASLEAAIADAEQRGELAIK		0.000195877	1	1	1	P05787	0.0002314
FALSE	DANAKLSELEAALQR		0.000195877	1	1	1	P05787	0.0002314
FALSE	DGKLVSESSDVLPK		0.00406335	1	1	1	P05787	0.003949
FALSE	DVDEAYMNKVELESR	1xOxidation [M7]	0.000195877	1	4	2	P05787	0.0002314
FALSE	ELQSQISDTSVVLSMDNSR	1xOxidation [M15]	0.000195877	1	2	1	P05787	0.0002314
FALSE	EYQELMNVK	1xOxidation [M6]	0.000865749	3	5	4	P04259; P02538; P05787	0.000926
FALSE	FASFIDK		0.000865749	6	24	3	P35908; P04259; P02538; Q9NSB2; P05787; P13647	0.001021
FALSE	FASFIDKVR		0.000617986	6	21	1	P35908; P04259; P02538; Q9NSB2; P05787; P13647	0.0007045
FALSE	GGLGGGYGGASGMGGITAVTVNQSLLSPLVLEVDPNIQAVR	1xOxidation [M13]	0.000195877	1	4	1	P05787	0.0002314
FALSE	LALDIEIATYR		0.000195877	2	14	5	P04264; P05787	0.0002314
FALSE	LEGLTDEINFLR		0.000195877	1	4	5	P05787	0.0002314
FALSE	LQAEIEGLK		0.000195877	1	1	7	P05787	0.0002314
FALSE	LSELEAALQR		0.000195877	1	1	9	P05787	0.0002314
FALSE	ISSSSFSR		0.00243426	1	4	1	P05787	0.002524
FALSE	LVSESSDVLPK		0.000195877	1	1	4	P05787	0.0002314
FALSE	NKYEDEINKR		0.000195877	5	10	1	P04264; P04259; P02538; P05787; P13647	0.0002314
FALSE	QLETLGQEK		0.000338116	1	4	3	P05787	0.0003355
FALSE	QLYEEEIR		0.000617986	1	3	6	P05787	0.0006204
FALSE	QLYEEEIRELQSQISDTSVVLSMDNSR	1xOxidation [M23]	0.000195877	1	2	1	P05787	0.0002314
FALSE	RTEMENEFVLIK	1xOxidation [M4]	0.00549557	1	4	1	P05787	0.005311
FALSE	SLDMDSIIAEVK		0.000195877	1	2	1	P05787	0.0002314
FALSE	SLDMDSIIAEVK	1xOxidation [M4]	0.000195877	1	2	2	P05787	0.0002314
FALSE	SNMDNMFESYINNLRR	2xOxidation [M3; M6]	0.000617986	1	4	1	P05787	0.0007045
FALSE	SRAEAESMYQIK	1xOxidation [M8]	0.000195877	1	1	1	P05787	0.0002314
FALSE	TEMENEFVLIK	1xOxidation [M3]	0.000195877	1	4	2	P05787	0.0002314
FALSE	TEMENEFVLIKK	1xOxidation [M3]	0.000195877	1	4	1	P05787	0.0002314
FALSE	TTSGYAGGLSSAYGGLTSPGLSYSLGSSFGSGAGSSSFSR		0.000195877	1	1	1	P05787	0.0002314
FALSE	WSLLQQQK		0.000617986	1	4	3	P05787	0.0006204
FALSE	WSLLQQQKTAR		0.000865749	1	4	1	P05787	0.001021
FALSE	YEELQSLAGK		0.000195877	1	1	4	P05787	0.0002314
High	P12956	X-ray repair cross-complementing protein 6 OS=Homo sapiens OX=9606 GN=XRCC6 PE=1 SV=2	116.375	45	26	33	26	88.8
Checked	Sequence	Modifications	Qvality q-value	# Protein Groups	# Proteins	# PSMs	Master Protein Accessions	Percolator q-Value (by Search Engine): Sequest HT
FALSE	DIISIAEDEDLR		0.000195877	1	2	2	P12956	0.0002314
FALSE	DSLIFLVDASK		0.000195877	1	1	1	P12956	0.0002314
FALSE	DTGIFLDLMHLK	1xOxidation [M9]	0.000195877	1	2	1	P12956	0.0002314
FALSE	ELVYPPDYNPEGK		0.000195877	1	2	3	P12956	0.0002314
FALSE	FDDPGLMLMGFKPLVLLK	2xOxidation [M7; M9]	0.000195877	1	2	1	P12956	0.0002314
FALSE	FTVPMLK	1xOxidation [M5]	0.000774637	1	2	2	P12956	0.0008367
FALSE	KPGGFDISLFYR		0.00344371	1	2	1	P12956	0.003453
FALSE	KQELLEALTK		0.000195877	1	2	1	P12956	0.0002314
FALSE	LGSLVDEFK		0.000338116	1	2	2	P12956	0.0003355
FALSE	ILELDQFK		0.000617986	1	2	1	P12956	0.0007045
FALSE	IISSDRDLLAVVFYGTEK		0.000195877	1	2	1	P12956	0.0002314
FALSE	IISSDRDLLAVVFYGTEKDK		0.000338116	1	2	1	P12956	0.0003355
FALSE	IMATPEQVGK	1xOxidation [M2]	0.000338116	1	2	1	P12956	0.0003355
FALSE	IMLFTNEDNPHGNDSAK	1xOxidation [M2]	0.000195877	1	2	1	P12956	0.0002314
FALSE	IQVTPPGFQLVFLPFADDK		0.000195877	1	2	1	P12956	0.0002314
FALSE	IQVTPPGFQLVFLPFADDKR		0.000195877	1	2	1	P12956	0.0002314
FALSE	IQVTPPGFQLVFLPFADDKRK		0.000338116	1	2	1	P12956	0.0003355
FALSE	NIPPYFVALVPQEEELDDQKIQVTPPGFQLVFLPFADDKR		0.00143802	1	2	1	P12956	0.001497
FALSE	NIYVLQELDNPGAK		0.000338116	1	2	1	P12956	0.0003355
FALSE	QIILEKEETEELK		0.000195877	1	2	1	P12956	0.0002314
FALSE	QIILEKEETEELKR		0.000195877	1	2	1	P12956	0.0002314
FALSE	RNIPPYFVALVPQEEELDDQK		0.000195877	1	2	1	P12956	0.0002314
FALSE	SDSFENPVLQQHFR		0.000195877	1	2	3	P12956	0.0002314
FALSE	TFNTSTGGLLLPSDTKR		0.000195877	1	2	1	P12956	0.0002314
FALSE	VEYSEEELK		0.000508395	1	2	1	P12956	0.0004801
FALSE	VEYSEEELKTHISK		0.000338116	1	2	1	P12956	0.0003355
High	Q9BVJ6	U3 small nucleolar RNA-associated protein 14 homolog A OS=Homo sapiens OX=9606 GN=UTP14A PE=1 SV=1	115.794	35	26	31	26	85.74
Checked	Sequence	Modifications	Qvality q-value	# Protein Groups	# Proteins	# PSMs	Master Protein Accessions	Percolator q-Value (by Search Engine): Sequest HT
FALSE	ALQSYYEAK		0.000774637	1	3	1	Q9BVJ6	0.0008367
FALSE	ASSEGTIPQVQR		0.000338116	1	1	1	Q9BVJ6	0.0003355
FALSE	ASSEGTIPQVQREEPAPEEEEPLLLQRPER		0.000338116	1	1	1	Q9BVJ6	0.0003355
FALSE	DSGSQEVLSELR		0.000195877	1	2	2	Q9BVJ6	0.0002314
FALSE	DVDLTLPGWGEWGGVGLKPSAK		0.000195877	1	2	1	Q9BVJ6	0.0002314
FALSE	EAFAGDDVIRDFLK		0.000195877	1	2	2	Q9BVJ6	0.0002314
FALSE	EEPAIAPIEHVLSGWK		0.000195877	1	1	1	Q9BVJ6	0.0002314
FALSE	EEPAPEEEEPLLLQRPER		0.000508395	1	1	1	Q9BVJ6	0.0004801
FALSE	KTVELPLNKEEIER		0.000508395	1	1	1	Q9BVJ6	0.0004801
FALSE	KVNPAAALEELEK		0.000338116	1	2	1	Q9BVJ6	0.0003355
FALSE	LAESLLALSQQEELADLPK		0.000195877	1	1	1	Q9BVJ6	0.0002314
FALSE	LLEAISSLDGK		0.000195877	1	1	1	Q9BVJ6	0.0002314
FALSE	LVLADLLEPVK		0.000195877	1	1	1	Q9BVJ6	0.0002314
FALSE	NKQPVTDPLLTPVEK		0.000338116	1	2	1	Q9BVJ6	0.0003355
FALSE	QAEQLVFPLEK		0.000195877	1	1	1	Q9BVJ6	0.0002314
FALSE	QAEQLVFPLEKEEPAIAPIEHVLSGWK		0.000195877	1	1	1	Q9BVJ6	0.0002314
FALSE	QPVTDPLLTPVEK		0.000195877	1	2	1	Q9BVJ6	0.0002314
FALSE	SDLSVIQR		0.000617986	1	1	1	Q9BVJ6	0.0007045
FALSE	TPLEQEIFNLLHK		0.000338116	1	3	2	Q9BVJ6	0.0003355
FALSE	TVELPLNKEEIER		0.000195877	1	1	1	Q9BVJ6	0.0002314
FALSE	VLPYPFTHHWQFER		0.000195877	1	1	1	Q9BVJ6	0.0002314
FALSE	VNPAAALEELEK		0.000195877	1	2	1	Q9BVJ6	0.0002314
FALSE	VQTLEELEELGK		0.000338116	1	2	1	Q9BVJ6	0.0003355
FALSE	VQTLEELEELGKEECFQNK	1xCarbamidomethyl [C15]	0.000195877	1	1	1	Q9BVJ6	0.0002314
FALSE	VSEFNVSSEGSGEK		0.000195877	1	1	3	Q9BVJ6	0.0002314
FALSE	WDPVVLK		0.00153409	1	1	1	Q9BVJ6	0.001562
High	O60506	Heterogeneous nuclear ribonucleoprotein Q OS=Homo sapiens OX=9606 GN=SYNCRIP PE=1 SV=2	115.545	42	26	37	22	99.55
Checked	Sequence	Modifications	Qvality q-value	# Protein Groups	# Proteins	# PSMs	Master Protein Accessions	Percolator q-Value (by Search Engine): Sequest HT
FALSE	AFSQFGK		0.00344371	1	2	1	O60506	0.003453
FALSE	AMEEMNGKDLEGENIEIVFAKPPDQK	2xOxidation [M2; M5]	0.00153409	1	2	1	O60506	0.001562
FALSE	DLEGENIEIVFAKPPDQK		0.000617986	1	2	1	O60506	0.0007045
FALSE	DLFEDELVPLFEK		0.000195877	1	3	2	O60506	0.0002314
FALSE	DYAFIHFDER		0.000195877	1	2	1	O60506	0.0002314
FALSE	EFNEDGALAVLQQFK		0.000338116	1	2	1	O60506	0.0003355
FALSE	EQILEEFSK		0.00153409	1	2	1	O60506	0.001562
FALSE	GYAFVTFCTK	1xCarbamidomethyl [C8]	0.000338116	1	2	1	O60506	0.0003355
FALSE	HIGVCISVANNR	1xCarbamidomethyl [C5]	0.000338116	2	4	3	O43390; O60506	0.0003355
FALSE	KYGGPPPDSVYSGQQPSVGTEIFVGK		0.000195877	1	3	3	O60506	0.0002314
FALSE	LDEIYVAGLVAHSDLDER		0.000195877	1	2	1	O60506	0.0002314
FALSE	LFVGSIPK		0.0011505	2	4	1	O43390; O60506	0.001256
FALSE	LKDYAFIHFDER		0.000195877	1	2	1	O60506	0.0002314
FALSE	LKDYAFIHFDERDGAVK		0.00165314	1	2	1	O60506	0.001656
FALSE	LMMDPLTGLNR	2xOxidation [M2; M3]	0.000195877	1	2	1	O60506	0.0002314
FALSE	NLANTVTEEILEK		0.000195877	1	2	2	O60506	0.0002314
FALSE	NLANTVTEEILEKAFSQFGK		0.000865749	1	2	1	O60506	0.000926
FALSE	QTNNQNWGSQPIAQQPLQGGDHSGNYGYK		0.000195877	1	1	1	O60506	0.0002314
FALSE	SAFLCGVMK	1xCarbamidomethyl [C5]; 1xOxidation [M8]	0.000865749	2	3	1	O43390; O60506	0.000926
FALSE	TGYTLDVTTGQR		0.000195877	2	4	3	O43390; O60506	0.0002314
FALSE	TKEQILEEFSK		0.000195877	1	2	1	O60506	0.0002314
FALSE	VAEKLDEIYVAGLVAHSDLDER		0.000195877	1	2	2	O60506	0.0002314
FALSE	VTEGLTDVILYHQPDDK		0.000195877	1	2	1	O60506	0.0002314
FALSE	VTEGLTDVILYHQPDDKK		0.000195877	1	2	2	O60506	0.0002314
FALSE	VTEGLTDVILYHQPDDKKK		0.000195877	1	2	1	O60506	0.0002314
FALSE	YGGPPPDSVYSGQQPSVGTEIFVGK		0.000195877	1	3	3	O60506	0.0002314
High	O75369	Filamin-B OS=Homo sapiens OX=9606 GN=FLNB PE=1 SV=2	105.759	15	28	32	26	66.08
Checked	Sequence	Modifications	Qvality q-value	# Protein Groups	# Proteins	# PSMs	Master Protein Accessions	Percolator q-Value (by Search Engine): Sequest HT
FALSE	AGLAPLEVR		0.000338116	1	2	1	O75369	0.0003355
FALSE	AWGPGLHGGIVGR		0.000338116	1	2	1	O75369	0.0003355
FALSE	DAGYGGISLAVEGPSK		0.000195877	1	2	1	O75369	0.0002314
FALSE	DLAEDAPWKK		0.00489632	2	6	1	P21333; O75369	0.004616
FALSE	EAFTNKPNVFTVVTR		0.000195877	1	2	1	O75369	0.0002314
FALSE	EATTDFTVDSRPLTQVGGDHIK		0.000508395	1	2	1	O75369	0.0004801
FALSE	FNDEHIPESPYLVPVIAPSDDAR		0.000338116	1	2	1	O75369	0.0003355
FALSE	GAGIGGLGITVEGPSESK		0.000195877	1	2	1	O75369	0.0002314
FALSE	GAGTGGLGLTVEGPCEAK	1xCarbamidomethyl [C15]	0.000195877	1	3	1	O75369	0.0002314
FALSE	IAGPGLGSGVR		0.000617986	1	2	1	O75369	0.0007045
FALSE	IFFAGDTIPK		0.000195877	1	2	1	O75369	0.0002314
FALSE	IGNLQTDLSDGLR		0.000195877	1	1	1	O75369	0.0002314
FALSE	LLGWIQNK		0.000617986	2	6	1	P21333; O75369	0.0007045
FALSE	IPYLPITNFNQNWQDGK		0.000338116	1	1	1	O75369	0.0003355
FALSE	MDGTYACSYTPVK	1xCarbamidomethyl [C7]; 1xOxidation [M1]	0.000195877	1	2	1	O75369	0.0002314
FALSE	NTVELLVEDK		0.00489632	1	2	1	O75369	0.004616
FALSE	NTVELLVEDKGNQVYR		0.000195877	1	2	2	O75369	0.0002314
FALSE	QKDFLDGVYAFEYYPSTPGR		0.000195877	1	2	1	O75369	0.0002314
FALSE	SPFTVGVAAPLDLSK		0.000195877	1	2	1	O75369	0.0002314
FALSE	SSFLVDCSK	1xCarbamidomethyl [C7]	0.00143802	1	3	2	O75369	0.001497
FALSE	SSTETCYSAIPK	1xCarbamidomethyl [C6]	0.000774637	1	3	1	O75369	0.0008367
FALSE	TGEEVGFVVDAK		0.000195877	1	2	1	O75369	0.0002314
FALSE	VFGPGIEGK		0.000338116	1	2	1	O75369	0.0003355
FALSE	VFGPGVER		0.000774637	1	2	2	O75369	0.0008367
FALSE	VLFASQEIPASPFR		0.000195877	1	2	1	O75369	0.0002314
FALSE	VLSEDEEDVDFDIIHNANDTFTVK		0.000195877	1	2	1	O75369	0.0002314
FALSE	VVPCLVTPVTGR	1xCarbamidomethyl [C4]	0.00153409	1	2	2	O75369	0.001562
FALSE	YGGELVPHFPAR		0.000338116	1	2	1	O75369	0.0003355
High	Q99459	Cell division cycle 5-like protein OS=Homo sapiens OX=9606 GN=CDC5L PE=1 SV=2	104.387	39	23	25	23	78.15
Checked	Sequence	Modifications	Qvality q-value	# Protein Groups	# Proteins	# PSMs	Master Protein Accessions	Percolator q-Value (by Search Engine): Sequest HT
FALSE	DKLNINPEDGMADYSDPSYVK	1xOxidation [M11]	0.000338116	1	1	1	Q99459	0.0003355
FALSE	DLPRPSEVNETILRPLNVEPPLTDLQK		0.000195877	1	1	1	Q99459	0.0002314
FALSE	EIDDTYIEDAADVDAR		0.000195877	1	1	1	Q99459	0.0002314
FALSE	GVDYNAEIPFEK		0.000195877	1	1	1	Q99459	0.0002314
FALSE	KPALGFYDTSEENYQALDADFR		0.000195877	1	1	1	Q99459	0.0002314
FALSE	KPALGFYDTSEENYQALDADFRK		0.000195877	1	1	1	Q99459	0.0002314
FALSE	LGLLGLPAPK		0.000195877	1	1	1	Q99459	0.0002314
FALSE	ILLGGYQSR		0.000865749	1	1	1	Q99459	0.000926
FALSE	ILQEAQNLMALTNVDTPLK	1xOxidation [M9]	0.000195877	1	1	1	Q99459	0.0002314
FALSE	LVLPAPQISDAELQEVVK		0.000195877	1	1	1	Q99459	0.0002314
FALSE	NDFEIVLPENAEK		0.000195877	1	1	1	Q99459	0.0002314
FALSE	QLNDLWDQIEQAHLELR		0.000195877	1	1	1	Q99459	0.0002314
FALSE	QQDLDGELR		0.000338116	1	1	1	Q99459	0.0003355
FALSE	QTAEESGITNSASSTLLSEYNVTNNSVALR		0.000195877	1	1	2	Q99459	0.0002314
FALSE	RLECLKEDVQR	1xCarbamidomethyl [C4]	0.000195877	1	1	2	Q99459	0.0002314
FALSE	SGTTPKPVINSTPGR		0.000195877	1	1	1	Q99459	0.0002314
FALSE	SKLVLPAPQISDAELQEVVK		0.000338116	1	1	1	Q99459	0.0003355
FALSE	TIAPIIGR		0.00153409	1	1	1	Q99459	0.001562
FALSE	TVGFGTNNSEHITYLEHNPYEK		0.000195877	1	1	1	Q99459	0.0002314
FALSE	VGQASEIAR		0.000338116	1	1	1	Q99459	0.0003355
FALSE	WYEWLDPSIK		0.000195877	1	1	1	Q99459	0.0002314
FALSE	WYEWLDPSIKK		0.000865749	1	1	1	Q99459	0.000926
FALSE	YADLLLEK		0.000617986	1	1	1	Q99459	0.0007045
High	O60264	SWI/SNF-related matrix-associated actin-dependent regulator of chromatin subfamily A member 5 OS=Homo sapiens OX=9606 GN=SMARCA5 PE=1 SV=1	103.917	25	29	37	19	84.42
Checked	Sequence	Modifications	Qvality q-value	# Protein Groups	# Proteins	# PSMs	Master Protein Accessions	Percolator q-Value (by Search Engine): Sequest HT
FALSE	ANYAVDAYFR		0.000338116	2	4	2	O60264; P28370	0.0003355
FALSE	CNELQDIEK	1xCarbamidomethyl [C1]	0.000338116	2	4	1	O60264; P28370	0.0003355
FALSE	CNTLITLIER	1xCarbamidomethyl [C1]	0.000195877	1	1	1	O60264	0.0002314
FALSE	DFNQFIK		0.00307092	2	4	2	O60264; P28370	0.003158
FALSE	EEQLKIDEAESLNDEELEEK		0.000195877	1	1	1	O60264	0.0002314
FALSE	EEQLKIDEAESLNDEELEEKEK		0.000195877	1	1	1	O60264	0.0002314
FALSE	EIQEPDPTYEEK		0.000195877	1	1	1	O60264	0.0002314
FALSE	FEDSPSYVK		0.000338116	1	1	2	O60264	0.0003355
FALSE	FEYLLK		0.00982697	1	1	1	O60264	0.008843
FALSE	FITDNTVEER		0.000338116	1	1	2	O60264	0.0003355
FALSE	IAFTEWIEPPKR		0.000195877	1	1	2	O60264	0.0002314
FALSE	IDEAESLNDEELEEKEK		0.000195877	1	1	1	O60264	0.0002314
FALSE	LDSIVIQQGR		0.000195877	2	4	1	O60264; P28370	0.0002314
FALSE	LFELLEK		0.000865749	2	4	2	O60264; P28370	0.000926
FALSE	LGFDKENVYDELR		0.000195877	1	1	1	O60264	0.0002314
FALSE	LLNILMQLR	1xOxidation [M6]	0.000865749	2	4	1	O60264; P28370	0.000926
FALSE	LLTQGFTNWNK		0.000195877	1	1	1	O60264	0.0002314
FALSE	LLTQGFTNWNKR		0.000338116	1	1	1	O60264	0.0003355
FALSE	LRLDSIVIQQGR		0.000195877	2	4	1	O60264; P28370	0.0002314
FALSE	IYVGLSK		0.00230665	1	1	1	O60264	0.002422
FALSE	NPELPNAAQAQK		0.000195877	1	1	2	O60264	0.0002314
FALSE	QDSINAYNEPNSTK		0.000195877	1	1	2	O60264	0.0002314
FALSE	QNLLSVGDYR		0.000617986	1	1	1	O60264	0.0007045
FALSE	QPNVQDFQFFPPR		0.000865749	2	4	1	O60264; P28370	0.001021
FALSE	RTEQEEDEELLTESSK		0.000338116	1	1	1	O60264	0.0003355
FALSE	TEQEEDEELLTESSK		0.000195877	1	1	1	O60264	0.0002314
FALSE	VLIFSQMTR	1xOxidation [M7]	0.00153409	2	4	1	O60264; P28370	0.001562
FALSE	WGRDDIENIAR		0.00622596	1	1	1	O60264	0.00591
FALSE	YLVIDEAHR		0.000338116	2	4	1	O60264; P28370	0.0003355
High	P04264	Keratin, type II cytoskeletal 1 OS=Homo sapiens OX=9606 GN=KRT1 PE=1 SV=6	101.624	39	22	26	18	78.28
Checked	Sequence	Modifications	Qvality q-value	# Protein Groups	# Proteins	# PSMs	Master Protein Accessions	Percolator q-Value (by Search Engine): Sequest HT
FALSE	DYQELMNTK	1xOxidation [M6]	0.000865749	1	1	1	P04264	0.001021
FALSE	FLEQQNQVLQTKWELLQQVDTSTR		0.000195877	1	1	1	P04264	0.0002314
FALSE	FSSCGGGGGSFGAGGGFGSR	1xCarbamidomethyl [C4]	0.000195877	1	1	2	P04264	0.0002314
FALSE	KQISNLQQSISDAEQR		0.000195877	1	1	1	P04264	0.0002314
FALSE	LALDIEIATYR		0.000195877	2	14	5	P04264; P05787	0.0002314
FALSE	IEISELNR		0.00178174	2	2	1	P35908; P04264	0.001881
FALSE	LNDLEDALQQAKEDLAR		0.000195877	1	1	1	P04264	0.0002314
FALSE	MSGECAPNVSVSVSTSHTTISGGGSR	1xCarbamidomethyl [C5]; 1xOxidation [M1]	0.000195877	1	1	1	P04264	0.0002314
FALSE	NKYEDEINKR		0.000195877	5	10	1	P04264; P04259; P02538; P05787; P13647	0.0002314
FALSE	QISNLQQSISDAEQR		0.000195877	1	1	1	P04264	0.0002314
FALSE	SGGGFSSGSAGIINYQR		0.000195877	1	1	1	P04264	0.0002314
FALSE	SKAEAESLYQSKYEELQITAGR		0.000195877	1	1	1	P04264	0.0002314
FALSE	SLDLDSIIAEVK		0.000195877	1	1	1	P04264	0.0002314
FALSE	SLNNQFASFIDK		0.000195877	1	1	2	P04264	0.0002314
FALSE	SLVNLGGSK		0.000617986	1	1	1	P04264	0.0007045
FALSE	THNLEPYFESFINNLR		0.000195877	1	1	1	P04264	0.0002314
FALSE	THNLEPYFESFINNLRR		0.000508395	1	1	1	P04264	0.0004801
FALSE	TLLEGEESR		0.000774637	1	1	1	P04264	0.0008367
FALSE	TNAENEFVTIK		0.000195877	1	1	1	P04264	0.0002314
FALSE	TNAENEFVTIKK		0.000195877	1	1	2	P04264	0.0002314
FALSE	WELLQQVDTSTR		0.000195877	1	1	2	P04264	0.0002314
FALSE	YEELQITAGR		0.000195877	2	2	1	P04264; P04259	0.0002314
High	O75533	Splicing factor 3B subunit 1 OS=Homo sapiens OX=9606 GN=SF3B1 PE=1 SV=3	100.561	25	25	30	25	68.87
Checked	Sequence	Modifications	Qvality q-value	# Protein Groups	# Proteins	# PSMs	Master Protein Accessions	Percolator q-Value (by Search Engine): Sequest HT
FALSE	AALDEAQGVGLDSTGYYDQEIYGGSDSR		0.000195877	1	3	1	O75533	0.0002314
FALSE	AIGPHDVLATLLNNLK		0.000195877	1	2	1	O75533	0.0002314
FALSE	ATVNTFGYIAK		0.000338116	1	2	1	O75533	0.0003355
FALSE	EVMLILIR		0.00333093	1	1	1	O75533	0.003372
FALSE	EVMLILIR	1xOxidation [M3]	0.000865749	1	1	1	O75533	0.000926
FALSE	GGDSIGETPTPGASK		0.000195877	1	1	2	O75533	0.0002314
FALSE	KAALDEAQGVGLDSTGYYDQEIYGGSDSR		0.000617986	1	3	1	O75533	0.0006204
FALSE	KLSSWDQAETPGHTPSLR		0.000338116	1	1	1	O75533	0.0003355
FALSE	ICFELLELLK	1xCarbamidomethyl [C2]	0.000195877	1	2	1	O75533	0.0002314
FALSE	LDPFADGGK		0.0011505	1	1	1	O75533	0.001256
FALSE	ILVVIEPLLIDEDYYAR		0.000195877	1	1	1	O75533	0.0002314
FALSE	LSSWDQAETPGHTPSLR		0.000195877	1	1	1	O75533	0.0002314
FALSE	IVDDLKDEAEQYR		0.000195877	1	1	1	O75533	0.0002314
FALSE	IVDDLKDEAEQYRK		0.00406335	1	1	1	O75533	0.003949
FALSE	IYNSIYIGSQDALIAHYPR		0.000195877	1	1	1	O75533	0.0002314
FALSE	MLQYCLQGLFHPAR	1xCarbamidomethyl [C5]; 1xOxidation [M1]	0.000338116	1	1	1	O75533	0.0003355
FALSE	QCCGTDGVEANYIK	2xCarbamidomethyl [C2; C3]	0.000195877	1	1	1	O75533	0.0002314
FALSE	QLVDTTVELANK		0.000195877	1	1	1	O75533	0.0002314
FALSE	SLVEIIEHGLVDEQQK		0.000195877	1	1	1	O75533	0.0002314
FALSE	SRWDETPASQMGGSTPVLTPGK	1xOxidation [M11]	0.000195877	1	1	1	O75533	0.0002314
FALSE	SVNDQPSGNLPFLKPDDIQYFDK		0.000195877	1	1	1	O75533	0.0002314
FALSE	TEILPPFFK		0.000617986	1	1	1	O75533	0.0007045
FALSE	VGAAEIISR		0.000338116	1	1	2	O75533	0.0003355
FALSE	VKPYLPQICGTVLWR	1xCarbamidomethyl [C9]	0.000195877	1	1	1	O75533	0.0002314
FALSE	VLPPPAGYVPIR		0.000338116	1	1	3	O75533	0.0003355
FALSE	VQENCIDLVGR	1xCarbamidomethyl [C5]	0.000195877	1	2	1	O75533	0.0002314
High	O43390	Heterogeneous nuclear ribonucleoprotein R OS=Homo sapiens OX=9606 GN=HNRNPR PE=1 SV=1	97.31	36	22	37	18	89.2
Checked	Sequence	Modifications	Qvality q-value	# Protein Groups	# Proteins	# PSMs	Master Protein Accessions	Percolator q-Value (by Search Engine): Sequest HT
FALSE	DLYEDELVPLFEK		0.000195877	1	2	1	O43390	0.0002314
FALSE	DYAFVHFEDR		0.000195877	1	3	2	O43390	0.0002314
FALSE	EFNEEGALSVLQQFK		0.000195877	1	1	1	O43390	0.0002314
FALSE	EIEGEEIEIVLAKPPDK		0.000195877	1	3	1	O43390	0.0002314
FALSE	EIEGEEIEIVLAKPPDKK		0.000195877	1	3	2	O43390	0.0002314
FALSE	ENILEEFSK		0.00153409	1	2	1	O43390	0.001562
FALSE	GYAFITFCGK	1xCarbamidomethyl [C8]	0.000508395	1	2	2	O43390	0.0004801
FALSE	HIGVCISVANNR	1xCarbamidomethyl [C5]	0.000338116	2	4	3	O43390; O60506	0.0003355
FALSE	KYGGPPPDSVYSGVQPGIGTEVFVGK		0.000195877	1	1	2	O43390	0.0002314
FALSE	LCDSYEIRPGK	1xCarbamidomethyl [C2]	0.000195877	1	2	1	O43390	0.0002314
FALSE	LFVGSIPK		0.0011505	2	4	1	O43390; O60506	0.001256
FALSE	LKDYAFVHFEDR		0.000195877	1	2	1	O43390	0.0002314
FALSE	LMMDPLSGQNR	2xOxidation [M2; M3]	0.000195877	1	2	1	O43390	0.0002314
FALSE	NLATTVTEEILEK		0.000195877	1	2	4	O43390	0.0002314
FALSE	SAFLCGVMK	1xCarbamidomethyl [C5]; 1xOxidation [M8]	0.000865749	2	3	1	O43390; O60506	0.000926
FALSE	SFSEFGK		0.000865749	1	2	3	O43390	0.001021
FALSE	STAYEDYYYHPPPR		0.000195877	1	3	2	O43390	0.0002314
FALSE	TGYTLDVTTGQR		0.000195877	2	4	3	O43390; O60506	0.0002314
FALSE	TLIEAGLPQK		0.000508395	1	1	2	O43390	0.0004801
FALSE	VTEGLVDVILYHQPDDK		0.000195877	1	2	3	O43390	0.0002314
FALSE	VTEGLVDVILYHQPDDKKK		0.000195877	1	2	1	O43390	0.0002314
FALSE	YGGPPPDSVYSGVQPGIGTEVFVGK		0.000195877	1	1	1	O43390	0.0002314
High	O76021	Ribosomal L1 domain-containing protein 1 OS=Homo sapiens OX=9606 GN=RSL1D1 PE=1 SV=3	95.368	40	23	32	23	79.98
Checked	Sequence	Modifications	Qvality q-value	# Protein Groups	# Proteins	# PSMs	Master Protein Accessions	Percolator q-Value (by Search Engine): Sequest HT
FALSE	AVDALLTHCK	1xCarbamidomethyl [C9]	0.000338116	1	5	1	O76021	0.0003355
FALSE	DDVAPESGDTTVK		0.000195877	1	2	2	O76021	0.0002314
FALSE	DEPNSTPEKTEQFYR		0.000195877	1	5	1	O76021	0.0002314
FALSE	EINDCIGGTVLNISK	1xCarbamidomethyl [C5]	0.000865749	1	2	1	O76021	0.000926
FALSE	EINDCIGGTVLNISKSGSCSAIR	2xCarbamidomethyl [C5; C19]	0.000195877	1	2	1	O76021	0.0002314
FALSE	FFTTPSK		0.00344371	1	1	1	O76021	0.003453
FALSE	GLSEKLPEKWESVK		0.000195877	1	2	1	O76021	0.0002314
FALSE	KAVDALLTHCK	1xCarbamidomethyl [C10]	0.000195877	1	5	1	O76021	0.0002314
FALSE	KQLDKEQVR		0.00143802	1	4	2	O76021	0.001497
FALSE	KVPVSVNLLSK		0.000338116	1	3	1	O76021	0.0003355
FALSE	IGHVGMQIEHIIENIVAVTK	1xOxidation [M6]	0.000195877	1	3	1	O76021	0.0002314
FALSE	LLPSLIGR		0.000508395	1	4	2	O76021	0.0004801
FALSE	LLSSFDFFLTDAR		0.000338116	1	5	1	O76021	0.0003355
FALSE	LPEKWESVK		0.000338116	1	2	1	O76021	0.0003355
FALSE	LTLPHSIR		0.000617986	1	5	1	O76021	0.0007045
FALSE	RLLPSLIGR		0.000338116	1	4	1	O76021	0.0003355
FALSE	SAALPIFSSFVSNWDEATK		0.000195877	1	3	1	O76021	0.0002314
FALSE	SAALPIFSSFVSNWDEATKR		0.000195877	1	3	1	O76021	0.0002314
FALSE	SDSEDICLFTK	1xCarbamidomethyl [C7]	0.000195877	1	5	1	O76021	0.0002314
FALSE	SDSEDICLFTKDEPNSTPEK	1xCarbamidomethyl [C7]	0.000195877	1	5	2	O76021	0.0002314
FALSE	TVSQIISLQTLK		0.000195877	1	5	5	O76021	0.0002314
FALSE	TVSQIISLQTLKK		0.000195877	1	5	2	O76021	0.0002314
FALSE	VPVSVNLLSK		0.000195877	1	3	1	O76021	0.0002314
High	P08238	Heat shock protein HSP 90-beta OS=Homo sapiens OX=9606 GN=HSP90AB1 PE=1 SV=4	95.307	34	28	35	14	83.92
Checked	Sequence	Modifications	Qvality q-value	# Protein Groups	# Proteins	# PSMs	Master Protein Accessions	Percolator q-Value (by Search Engine): Sequest HT
FALSE	ADLINNLGTIAK		0.000338116	2	4	1	P07900; P08238	0.0003355
FALSE	ALLFIPR		0.00165314	1	1	1	P08238	0.001656
FALSE	APFDLFENK		0.000508395	1	2	1	P08238	0.0004801
FALSE	CLELFSELAEDKENYK	1xCarbamidomethyl [C1]	0.000508395	1	1	1	P08238	0.0004801
FALSE	CLELFSELAEDKENYKK	1xCarbamidomethyl [C1]	0.000617986	1	1	1	P08238	0.0006204
FALSE	EDQTEYLEER		0.000338116	2	5	2	P07900; P08238	0.0003355
FALSE	EGLELPEDEEEK		0.000195877	2	5	1	P07900; P08238	0.0002314
FALSE	EGLELPEDEEEKK		0.00153409	2	5	1	P07900; P08238	0.001562
FALSE	EGLELPEDEEEKKK		0.000338116	2	4	1	P07900; P08238	0.0003355
FALSE	ELISNASDALDK		0.000617986	2	5	1	P14625; P08238	0.0007045
FALSE	ELISNASDALDKIR		0.000195877	2	5	1	P14625; P08238	0.0002314
FALSE	EQVANSAFVER		0.000195877	1	2	1	P08238	0.0002314
FALSE	FYEAFSK		0.00452663	1	1	2	P08238	0.004315
FALSE	GVVDSEDLPLNISR		0.000195877	2	2	1	P07900; P08238	0.0002314
FALSE	HFSVEGQLEFR		0.00100648	2	5	1	P07900; P08238	0.001136
FALSE	HLEINPDHPIVETLR		0.000195877	1	1	2	P08238	0.0002314
FALSE	HSQFLGYPITLYLEK		0.000617986	1	3	2	P08238	0.0006204
FALSE	KHLEINPDHPIVETLR		0.000195877	1	1	2	P08238	0.0002314
FALSE	IDIIPNPQER		0.00153409	1	2	1	P08238	0.001562
FALSE	IRYESLTDPSK		0.00153409	2	6	1	P07900; P08238	0.001562
FALSE	NPDDITQEEYGEFYK		0.000195877	1	1	1	P08238	0.0002314
FALSE	RAPFDLFENK		0.00230665	1	2	1	P08238	0.002217
FALSE	SLTNDWEDHLAVK		0.000195877	2	2	2	P07900; P08238	0.0002314
FALSE	SIYYITGESK		0.000338116	1	2	1	P08238	0.0003355
FALSE	VILHLKEDQTEYLEER		0.000195877	2	5	3	P07900; P08238	0.0002314
FALSE	YESLTDPSK		0.000338116	2	6	1	P07900; P08238	0.0003355
FALSE	YHTSQSGDEMTSLSEYVSR	1xOxidation [M10]	0.000195877	1	1	1	P08238	0.0002314
FALSE	YIDQEELNK		0.000338116	2	4	1	P07900; P08238	0.0003355
High	P22626	Heterogeneous nuclear ribonucleoproteins A2/B1 OS=Homo sapiens OX=9606 GN=HNRNPA2B1 PE=1 SV=2	94.824	55	20	47	19	121.32
Checked	Sequence	Modifications	Qvality q-value	# Protein Groups	# Proteins	# PSMs	Master Protein Accessions	Percolator q-Value (by Search Engine): Sequest HT
FALSE	DYFEEYGKIDTIEIITDR		0.000195877	1	2	2	P22626	0.0002314
FALSE	EDTEEHHLRDYFEEYGK		0.000195877	1	2	1	P22626	0.0002314
FALSE	EESGKPGAHVTVK		0.000617986	1	2	1	P22626	0.0007045
FALSE	GFGDGYNGYGGGPGGGNFGGSPGYGGGR		0.000195877	1	1	1	P22626	0.0002314
FALSE	GFGFVTFDDHDPVDK		0.000195877	1	2	3	P22626	0.0002314
FALSE	GFGFVTFDDHDPVDKIVLQK		0.000195877	1	2	2	P22626	0.0002314
FALSE	GGGGNFGPGPGSNFR		0.000195877	1	1	4	P22626	0.0002314
FALSE	GGNFGFGDSR		0.000865749	1	1	3	P22626	0.001021
FALSE	KLFIGGLSFETTEESLR		0.000195877	1	2	5	P22626	0.0002314
FALSE	KIFVGGIK		0.000617986	4	11	3	P51991; Q13151; P22626; P09651	0.0007045
FALSE	IDTIEIITDR		0.000195877	1	2	4	P22626	0.0002314
FALSE	LFIGGLSFETTEESLR		0.000195877	1	2	4	P22626	0.0002314
FALSE	LFVGGIKEDTEEHHLR		0.000195877	1	2	3	P22626	0.0002314
FALSE	LFVGGIKEDTEEHHLRDYFEEYGK		0.00153409	1	2	2	P22626	0.001562
FALSE	LTDCVVMR	1xCarbamidomethyl [C4]; 1xOxidation [M7]	0.000617986	1	2	2	P22626	0.0007045
FALSE	LTDCVVMRDPASKR	1xCarbamidomethyl [C4]; 1xOxidation [M7]	0.000617986	1	2	1	P22626	0.0007045
FALSE	NMGGPYGGGNYGPGGSGGSGGYGGR	1xOxidation [M2]	0.000195877	1	1	1	P22626	0.0002314
FALSE	NYYEQWGK		0.000508395	1	2	2	P22626	0.0004801
FALSE	RGFGFVTFDDHDPVDK		0.000195877	1	2	2	P22626	0.0002314
FALSE	TLETVPLER		0.000338116	1	2	3	P22626	0.0003355
High	P12814	Alpha-actinin-1 OS=Homo sapiens OX=9606 GN=ACTN1 PE=1 SV=2	93.846	32	23	36	10	96.14
Checked	Sequence	Modifications	Qvality q-value	# Protein Groups	# Proteins	# PSMs	Master Protein Accessions	Percolator q-Value (by Search Engine): Sequest HT
FALSE	ACLISLGYDIGNDPQGEAEFAR	1xCarbamidomethyl [C2]	0.000195877	1	1	1	P12814	0.0002314
FALSE	AGTQIENIEEDFRDGLK		0.000195877	1	4	1	P12814	0.0002314
FALSE	ALDFIASK		0.000617986	2	10	2	P12814; O43707	0.0007045
FALSE	AIMTYVSSFYHAFSGAQK	1xOxidation [M3]	0.000195877	2	5	2	P12814; O43707	0.0002314
FALSE	ASIHEAWTDGK		0.000195877	2	3	1	P12814; O43707	0.0002314
FALSE	CQLEINFNTLQTK	1xCarbamidomethyl [C1]	0.000195877	3	9	1	P12814; A0A494C1A0; O43707	0.0002314
FALSE	DGLGFCALIHR	1xCarbamidomethyl [C6]	0.000195877	1	5	1	P12814	0.0002314
FALSE	DYETATLSEIK		0.00369581	1	3	1	P12814	0.003552
FALSE	ELPPDQAEYCIAR	1xCarbamidomethyl [C10]	0.000195877	2	6	5	P12814; O43707	0.0002314
FALSE	ETADTDTADQVMASFK	1xOxidation [M12]	0.000195877	1	3	1	P12814	0.0002314
FALSE	FAIQDISVEETSAK		0.000195877	3	14	1	P12814; A0A494C1A0; O43707	0.0002314
FALSE	GYEEWLLNEIR		0.000338116	3	7	1	P12814; A0A494C1A0; O43707	0.0003355
FALSE	GYEEWLLNEIRR		0.00634232	3	7	1	P12814; A0A494C1A0; O43707	0.005997
FALSE	LAILGIHNEVSK		0.000195877	1	3	1	P12814	0.0002314
FALSE	LASDLLEWIR		0.000195877	2	5	2	P12814; O43707	0.0002314
FALSE	IDQLEGDHQLIQEALIFDNK		0.000195877	1	5	1	P12814	0.0002314
FALSE	LLETIDQLYLEYAK		0.000195877	1	4	1	P12814	0.0002314
FALSE	MTLGMIWTIILR	2xOxidation [M1; M5]	0.000195877	3	15	1	P12814; A0A494C1A0; O43707	0.0002314
FALSE	NVNIQNFHISWK		0.000195877	1	5	2	P12814	0.0002314
FALSE	QKDYETATLSEIK		0.00153409	1	3	1	P12814	0.001562
FALSE	TFTAWCNSHLR	1xCarbamidomethyl [C6]	0.000195877	3	11	1	P12814; A0A494C1A0; O43707	0.0002314
FALSE	TINEVENQILTR		0.000195877	2	8	5	P12814; O43707	0.0002314
FALSE	VGWEQLLTTIAR		0.000195877	2	8	2	P12814; O43707	0.0002314
High	P51991	Heterogeneous nuclear ribonucleoprotein A3 OS=Homo sapiens OX=9606 GN=HNRNPA3 PE=1 SV=2	91.871	33	18	33	17	81.74
Checked	Sequence	Modifications	Qvality q-value	# Protein Groups	# Proteins	# PSMs	Master Protein Accessions	Percolator q-Value (by Search Engine): Sequest HT
FALSE	EDSVKPGAHLTVK		0.000195877	1	1	1	P51991	0.0002314
FALSE	EDTEEYNLR		0.000338116	1	1	1	P51991	0.0003355
FALSE	EDTEEYNLRDYFEK		0.000338116	1	1	1	P51991	0.0003355
FALSE	GFAFVTFDDHDTVDK		0.000195877	1	1	2	P51991	0.0002314
FALSE	GFAFVTFDDHDTVDKIVVQK		0.000195877	1	1	2	P51991	0.0002314
FALSE	KLFIGGLSFETTDDSLR		0.000508395	1	1	1	P51991	0.0004801
FALSE	KLFIGGLSFETTDDSLREHFEK		0.000195877	1	1	2	P51991	0.0002314
FALSE	KIFVGGIK		0.000617986	4	11	3	P51991; Q13151; P22626; P09651	0.0007045
FALSE	KIFVGGIKEDTEEYNLR		0.000195877	1	1	1	P51991	0.0002314
FALSE	IETIEVMEDR	1xOxidation [M7]	0.000195877	1	1	2	P51991	0.0002314
FALSE	LFIGGLSFETTDDSLR		0.000195877	1	1	2	P51991	0.0002314
FALSE	LFIGGLSFETTDDSLREHFEK		0.000617986	1	1	1	P51991	0.0006204
FALSE	IFVGGIKEDTEEYNLR		0.000195877	1	1	6	P51991	0.0002314
FALSE	IFVGGIKEDTEEYNLRDYFEK		0.000195877	1	1	1	P51991	0.0002314
FALSE	RGFAFVTFDDHDTVDK		0.000195877	1	1	1	P51991	0.0002314
FALSE	SSGSPYGGGYGSGGGSGGYGSR		0.000195877	1	2	4	P51991	0.0002314
FALSE	WGTLTDCVVMR	1xCarbamidomethyl [C7]; 1xOxidation [M10]	0.000617986	1	1	1	P51991	0.0007045
FALSE	WGTLTDCVVMRDPQTK	1xCarbamidomethyl [C7]; 1xOxidation [M10]	0.000617986	1	1	3	P51991	0.0007045
High	J3KTA4	Probable ATP-dependent RNA helicase DDX5 OS=Homo sapiens OX=9606 GN=DDX5 PE=1 SV=1	91.633	44	23	38	17	89.71
Checked	Sequence	Modifications	Qvality q-value	# Protein Groups	# Proteins	# PSMs	Master Protein Accessions	Percolator q-Value (by Search Engine): Sequest HT
FALSE	APILIATDVASR		0.000195877	2	7	2	A0A1W2PQ51; J3KTA4	0.0002314
FALSE	DGWPAMGIHGDK	1xOxidation [M6]	0.000865749	1	2	1	J3KTA4	0.000926
FALSE	EANQAINPKLLQLVEDR		0.000195877	1	2	1	J3KTA4	0.0002314
FALSE	ELAQQVQQVAAEYCR	1xCarbamidomethyl [C14]	0.000195877	1	4	2	J3KTA4	0.0002314
FALSE	FVINYDYPNSSEDYIHR		0.000195877	1	2	1	J3KTA4	0.0002314
FALSE	GDGPICLVLAPTR	1xCarbamidomethyl [C6]	0.000195877	2	8	3	A0A1W2PQ51; J3KTA4	0.0002314
FALSE	GVEICIATPGR	1xCarbamidomethyl [C5]	0.000338116	2	8	2	A0A1W2PQ51; J3KTA4	0.0003355
FALSE	GYSSLLK		0.00418883	1	2	1	J3KTA4	0.003949
FALSE	KIVDQIRPDR		0.000338116	2	8	1	A0A1W2PQ51; J3KTA4	0.0003355
FALSE	KWNLDELPK		0.000338116	1	7	1	J3KTA4	0.0003355
FALSE	LIDFLECGK	1xCarbamidomethyl [C7]	0.000338116	1	4	3	J3KTA4	0.0003355
FALSE	LLQLVEDR		0.000617986	1	2	2	J3KTA4	0.0007045
FALSE	MLDMGFEPQIR	2xOxidation [M1; M4]	0.000195877	3	25	3	O00571; A0A1W2PQ51; J3KTA4	0.0002314
FALSE	NFYQEHPDLAR		0.000195877	1	7	1	J3KTA4	0.0002314
FALSE	QLAEDFLK		0.000865749	1	4	1	J3KTA4	0.001021
FALSE	QNFTEPTAIQAQGWPVALSGLDMVGVAQTGSGK	1xOxidation [M23]	0.000195877	1	6	1	J3KTA4	0.0002314
FALSE	QTLMWSATWPK	1xOxidation [M4]	0.000195877	2	8	1	A0A1W2PQ51; J3KTA4	0.0002314
FALSE	SQQERDWVLNEFK		0.00344371	1	2	1	J3KTA4	0.003453
FALSE	TGTAYTFFTPNNIK		0.000195877	1	2	1	J3KTA4	0.0002314
FALSE	TLSYLLPAIVHINHQPFLER		0.000195877	1	4	3	J3KTA4	0.0002314
FALSE	TIVFVETK		0.000617986	1	3	2	J3KTA4	0.0007045
FALSE	TTYLVLDEADR		0.000195877	1	4	2	J3KTA4	0.0002314
FALSE	WNLDELPK		0.000617986	1	7	2	J3KTA4	0.0007045
High	P18754	Regulator of chromosome condensation OS=Homo sapiens OX=9606 GN=RCC1 PE=1 SV=1	89.361	71	19	38	19	94.03
Checked	Sequence	Modifications	Qvality q-value	# Protein Groups	# Proteins	# PSMs	Master Protein Accessions	Percolator q-Value (by Search Engine): Sequest HT
FALSE	DNNGVIGLLEPMKK	1xOxidation [M12]	0.000195877	1	6	3	P18754	0.0002314
FALSE	DTSVEGSEMVPGK	1xOxidation [M9]	0.000195877	1	6	2	P18754	0.0002314
FALSE	DTSVEGSEMVPGKVELQEK	1xOxidation [M9]	0.000195877	1	6	1	P18754	0.0002314
FALSE	KKPALVSIPEDVVQAEAGGMHTVCLSK	1xCarbamidomethyl [C24]; 1xOxidation [M20]	0.000195877	1	6	1	P18754	0.0002314
FALSE	KSMVPVQVQLDVPVVK	1xOxidation [M3]	0.000195877	1	6	1	P18754	0.0002314
FALSE	LGLGEGAEEK		0.000338116	1	2	3	P18754	0.0003355
FALSE	LPAVSSVACGASVGYAVTK	1xCarbamidomethyl [C9]	0.000195877	1	1	1	P18754	0.0002314
FALSE	SGQVYSFGCNDEGALGR	1xCarbamidomethyl [C9]	0.000195877	1	6	1	P18754	0.0002314
FALSE	SHSTEPGLVLTLGQGDVGQLGLGENVMER	1xOxidation [M27]	0.000195877	1	6	2	P18754	0.0002314
FALSE	SIPTLISR		0.00514968	1	2	1	P18754	0.004926
FALSE	SMVPVQVQLDVPVVK	1xOxidation [M2]	0.000195877	1	6	1	P18754	0.0002314
FALSE	SPPADAIPK		0.000865749	1	7	2	P18754	0.000926
FALSE	SWVGFSGGQHHTVCMDSEGK	1xCarbamidomethyl [C14]; 1xOxidation [M15]	0.000338116	1	2	1	P18754	0.0003355
FALSE	VASGNDHLVMLTADGDLYTLGCGEQGQLGR	1xCarbamidomethyl [C22]	0.000195877	1	6	1	P18754	0.0002314
FALSE	VASGNDHLVMLTADGDLYTLGCGEQGQLGR	1xCarbamidomethyl [C22]; 1xOxidation [M10]	0.000195877	1	6	1	P18754	0.0002314
FALSE	VFAWGMGTNYQLGTGQDEDAWSPVEMMGK	3xOxidation [M6; M26; M27]	0.00428737	1	1	1	P18754	0.004123
FALSE	VFLWGSFR		0.000865749	1	6	3	P18754	0.000926
FALSE	VPELFANR		0.000865749	1	6	2	P18754	0.001021
FALSE	VVLSVSSGGQHTVLLVK		0.000195877	1	1	3	P18754	0.0002314
FALSE	VVQVSAGDSHTAALTDDGR		0.000195877	1	6	7	P18754	0.0002314
High	P06748	Nucleophosmin OS=Homo sapiens OX=9606 GN=NPM1 PE=1 SV=2	89.046	54	14	44	14	109.64
Checked	Sequence	Modifications	Qvality q-value	# Protein Groups	# Proteins	# PSMs	Master Protein Accessions	Percolator q-Value (by Search Engine): Sequest HT
FALSE	ADKDYHFKVDNDENEHQLSLR		0.000195877	1	1	1	P06748	0.0002314
FALSE	DELHIVEAEAMNYEGSPIK	1xOxidation [M11]	0.000195877	1	1	5	P06748	0.0002314
FALSE	FINYVK		0.00153409	1	1	4	P06748	0.001562
FALSE	FINYVKNCFR	1xCarbamidomethyl [C8]	0.000195877	1	1	1	P06748	0.0002314
FALSE	LAADEDDDDDDEEDDDEDDDDDDFDDEEAEEK		0.000195877	1	1	2	P06748	0.0002314
FALSE	LAADEDDDDDDEEDDDEDDDDDDFDDEEAEEKAPVK		0.000195877	1	1	1	P06748	0.0002314
FALSE	LAADEDDDDDDEEDDDEDDDDDDFDDEEAEEKAPVKK		0.000195877	1	1	2	P06748	0.0002314
FALSE	MEDSMDMDMSPLRPQNYLFGCELK	1xAcetyl [N-Term]; 1xCarbamidomethyl [C21]	0.000617986	1	1	3	P06748	0.0007045
FALSE	MSVQPTVSLGGFEITPPVVLR		0.000195877	1	2	1	P06748	0.0002314
FALSE	MSVQPTVSLGGFEITPPVVLR	1xOxidation [M1]	0.000195877	1	2	1	P06748	0.0002314
FALSE	MTDQEAIQDLWQWR	1xOxidation [M1]	0.000195877	1	1	1	P06748	0.0002314
FALSE	TVSLGAGAK		0.000865749	1	2	1	P06748	0.000926
FALSE	TVSLGAGAKDELHIVEAEAMNYEGSPIK		0.000338116	1	1	2	P06748	0.0003355
FALSE	TVSLGAGAKDELHIVEAEAMNYEGSPIK	1xOxidation [M20]	0.000195877	1	1	14	P06748	0.0002314
FALSE	VDNDENEHQLSLR		0.000195877	1	2	4	P06748	0.0002314
FALSE	VEAKFINYVK		0.000617986	1	1	1	P06748	0.0007045
High	P07900	Heat shock protein HSP 90-alpha OS=Homo sapiens OX=9606 GN=HSP90AA1 PE=1 SV=5	88.043	30	23	30	11	68.09
Checked	Sequence	Modifications	Qvality q-value	# Protein Groups	# Proteins	# PSMs	Master Protein Accessions	Percolator q-Value (by Search Engine): Sequest HT
FALSE	ADLINNLGTIAK		0.000338116	2	4	1	P07900; P08238	0.0003355
FALSE	ALLFVPR		0.00538294	1	1	1	P07900	0.005021
FALSE	APFDLFENR		0.000338116	1	1	1	P07900	0.0003355
FALSE	DQVANSAFVER		0.000338116	1	1	2	P07900	0.0003355
FALSE	EDQTEYLEER		0.000338116	2	5	2	P07900; P08238	0.0003355
FALSE	EGLELPEDEEEK		0.000195877	2	5	1	P07900; P08238	0.0002314
FALSE	EGLELPEDEEEKK		0.00153409	2	5	1	P07900; P08238	0.001562
FALSE	EGLELPEDEEEKKK		0.000338116	2	4	1	P07900; P08238	0.0003355
FALSE	ELHINLIPNKQDR		0.0011505	1	2	1	P07900	0.001256
FALSE	ELISNSSDALDK		0.000195877	1	3	1	P07900	0.0002314
FALSE	ELISNSSDALDKIR		0.000195877	1	2	3	P07900	0.0002314
FALSE	GVVDSEDLPLNISR		0.000195877	2	2	1	P07900; P08238	0.0002314
FALSE	HFSVEGQLEFR		0.00100648	2	5	1	P07900; P08238	0.001136
FALSE	HIYYITGETK		0.000195877	1	2	1	P07900	0.0002314
FALSE	HSQFIGYPITLFVEK		0.000195877	1	3	1	P07900	0.0002314
FALSE	KHLEINPDHSIIETLR		0.000617986	1	1	1	P07900	0.0007045
FALSE	IRYESLTDPSK		0.00153409	2	6	1	P07900; P08238	0.001562
FALSE	NPDDITNEEYGEFYK		0.000195877	1	1	1	P07900	0.0002314
FALSE	SLTNDWEDHLAVK		0.000195877	2	2	2	P07900; P08238	0.0002314
FALSE	TLTIVDTGIGMTK	1xOxidation [M11]	0.000195877	1	3	1	P07900	0.0002314
FALSE	VILHLKEDQTEYLEER		0.000195877	2	5	3	P07900; P08238	0.0002314
FALSE	YESLTDPSK		0.000338116	2	6	1	P07900; P08238	0.0003355
FALSE	YIDQEELNK		0.000338116	2	4	1	P07900; P08238	0.0003355
High	P61978	Heterogeneous nuclear ribonucleoprotein K OS=Homo sapiens OX=9606 GN=HNRNPK PE=1 SV=1	87.509	59	22	59	4	126.84
Checked	Sequence	Modifications	Qvality q-value	# Protein Groups	# Proteins	# PSMs	Master Protein Accessions	Percolator q-Value (by Search Engine): Sequest HT
FALSE	AQPYDPNFYDETYDYGGFTMMFDDR	2xOxidation [M20; M21]	0.000338116	2	2	1	P61978; Q5T6W2	0.0003355
FALSE	AQPYDPNFYDETYDYGGFTMMFDDRR	2xOxidation [M20; M21]	0.000195877	2	2	1	P61978; Q5T6W2	0.0002314
FALSE	DLAGSIIGK		0.00143802	1	2	2	P61978	0.00138
FALSE	ENTQTTIKLFQECCPHSTDR	2xCarbamidomethyl [C13; C14]	0.000195877	2	2	1	P61978; Q5T6W2	0.0002314
FALSE	GGDLMAYDRR	1xOxidation [M5]	0.000617986	2	2	1	P61978; Q5T6W2	0.0007045
FALSE	GSDFDCELR	1xCarbamidomethyl [C6]	0.000338116	2	2	3	P61978; Q5T6W2	0.0003355
FALSE	GSYGDLGGPIITTQVTIPK		0.000195877	2	3	1	P61978; Q5T6W2	0.0002314
FALSE	KIIPTLEEGLQLPSPTATSQLPLESDAVECLNYQHYK	1xCarbamidomethyl [C30]	0.000195877	1	1	1	P61978	0.0002314
FALSE	IDEPLEGSEDR		0.000195877	1	2	2	P61978	0.0002314
FALSE	LFQECCPHSTDR	2xCarbamidomethyl [C5; C6]	0.000338116	2	2	2	P61978; Q5T6W2	0.0003355
FALSE	IILDLISESPIK		0.000195877	2	2	17	P61978; Q5T6W2	0.0002314
FALSE	IILDLISESPIKGR		0.00489632	2	2	1	P61978; Q5T6W2	0.004616
FALSE	LLIHQSLAGGIIGVK		0.000195877	2	2	4	P61978; Q5T6W2	0.0002314
FALSE	LLIHQSLAGGIIGVKGAK		0.000338116	2	2	1	P61978; Q5T6W2	0.0003355
FALSE	ILSISADIETIGEILK		0.000195877	2	2	4	P61978; Q5T6W2	0.0002314
FALSE	ILSISADIETIGEILKK		0.000195877	2	2	2	P61978; Q5T6W2	0.0002314
FALSE	IITITGTQDQIQNAQYLLQNSVK		0.000195877	1	1	2	P61978	0.0002314
FALSE	NLPLPPPPPPR		0.000338116	2	2	5	P61978; Q5T6W2	0.0003355
FALSE	NTDEMVELR	1xOxidation [M5]	0.000617986	2	3	1	P61978; Q5T6W2	0.0007045
FALSE	RPAEDMEEEQAFK	1xOxidation [M6]	0.000195877	2	3	1	P61978; Q5T6W2	0.0002314
FALSE	TDYNASVSVPDSSGPER		0.000195877	2	2	2	P61978; Q5T6W2	0.0002314
FALSE	VVLIGGKPDR		0.000195877	2	2	4	P61978; Q5T6W2	0.0002314
High	Q03252	Lamin-B2 OS=Homo sapiens OX=9606 GN=LMNB2 PE=1 SV=4	85.21	42	27	33	26	75.71
Checked	Sequence	Modifications	Qvality q-value	# Protein Groups	# Proteins	# PSMs	Master Protein Accessions	Percolator q-Value (by Search Engine): Sequest HT
FALSE	AGGPATPLSPTR		0.000338116	1	1	1	Q03252	0.0003355
FALSE	AGQMVTVWAAGAGVAHSPPSTLVWK	1xOxidation [M4]	0.000195877	1	1	1	Q03252	0.0002314
FALSE	ALELENDR		0.000617986	1	1	2	Q03252	0.0007045
FALSE	ALELENDRLLLK		0.00153409	1	1	1	Q03252	0.001562
FALSE	ALYESELADAR		0.000508395	1	1	2	Q03252	0.0004801
FALSE	ALYESELADARR		0.000195877	1	1	1	Q03252	0.0002314
FALSE	EGELTVAQGR		0.000338116	1	1	2	Q03252	0.0003355
FALSE	ENENGEEEEEEAEFGEEDLFHQQGDPR		0.000195877	1	1	1	Q03252	0.0002314
FALSE	GLESDVAELR		0.000338116	1	1	2	Q03252	0.0003355
FALSE	GQSSWGTGESFR		0.000338116	1	1	1	Q03252	0.0003355
FALSE	KSVFEEEVR		0.00178174	1	1	1	Q03252	0.001881
FALSE	LALDMEINAYR	1xOxidation [M5]	0.000195877	1	1	1	Q03252	0.0002314
FALSE	LALDMEINAYRK	1xOxidation [M5]	0.000617986	1	1	1	Q03252	0.0007045
FALSE	LELEQTYQAK		0.000338116	1	1	1	Q03252	0.0003355
FALSE	LESLSYQLSGLQK		0.000338116	1	1	1	Q03252	0.0003355
FALSE	LLEGEEER		0.000865749	3	7	1	P20700; P02545; Q03252	0.000926
FALSE	LQIEIGK		0.00153409	1	1	1	Q03252	0.001562
FALSE	LRAELDEVNK		0.0083872	1	1	1	Q03252	0.007665
FALSE	MRLESLSYQLSGLQK	1xOxidation [M1]	0.000195877	1	1	1	Q03252	0.0002314
FALSE	NNSDKDQSLGNWR		0.000195877	1	1	1	Q03252	0.0002314
FALSE	QVLEGEEIAYK		0.000195877	1	1	1	Q03252	0.0002314
FALSE	RQVLEGEEIAYK		0.000338116	1	1	1	Q03252	0.0003355
FALSE	SEVELAAALSDK		0.000338116	1	1	1	Q03252	0.0003355
FALSE	SVFEEEVR		0.000617986	1	1	1	Q03252	0.0007045
FALSE	TVLVNADGEEVAMR	1xOxidation [M13]	0.000195877	1	1	3	Q03252	0.0002314
FALSE	VKDLESLFHR		0.000195877	1	1	1	Q03252	0.0002314
FALSE	VLDETAR		0.00406335	1	1	1	Q03252	0.003949
High	Q96SB3	Neurabin-2 OS=Homo sapiens OX=9606 GN=PPP1R9B PE=1 SV=3	84.621	30	17	18	16	58.42
Checked	Sequence	Modifications	Qvality q-value	# Protein Groups	# Proteins	# PSMs	Master Protein Accessions	Percolator q-Value (by Search Engine): Sequest HT
FALSE	APDVAPEEVDESK		0.000195877	1	1	1	Q96SB3	0.0002314
FALSE	ASSLNENVDHSALLK		0.00100648	1	1	1	Q96SB3	0.001136
FALSE	EIEFLKK		0.00243426	1	1	1	Q96SB3	0.002524
FALSE	ERPGEQSEVAQLIQQTLEQER		0.000195877	1	1	1	Q96SB3	0.0002314
FALSE	ETQAQYQALER		0.000195877	1	1	1	Q96SB3	0.0002314
FALSE	FNGSTEALDKLDADAVSPTVSQLSAVFEK		0.000195877	1	1	1	Q96SB3	0.0002314
FALSE	HAVTEAEIQQLK		0.000508395	1	1	1	Q96SB3	0.0004801
FALSE	KIHFSTAPIQVFSTYSNEDYDRR		0.000338116	1	1	1	Q96SB3	0.0003355
FALSE	LEGYWGEAQSLCQAVDEHLR	1xCarbamidomethyl [C12]	0.000195877	1	1	1	Q96SB3	0.0002314
FALSE	LELFPVELEK		0.000195877	2	2	1	Q96SB3; Q9ULJ8	0.0002314
FALSE	IHFSTAPIQVFSTYSNEDYDR		0.000195877	1	1	1	Q96SB3	0.0002314
FALSE	LLDKISELEGNLQTLR		0.000195877	1	1	1	Q96SB3	0.0002314
FALSE	ISELEGNLQTLR		0.000195877	1	1	1	Q96SB3	0.0002314
FALSE	RNEDVDPMAASAEYELEK	1xOxidation [M8]	0.000195877	1	1	1	Q96SB3	0.0002314
FALSE	SAYEAGIQALKPPDAPGPDEAPK		0.000195877	1	1	1	Q96SB3	0.0002314
FALSE	VFQPPPPPPPAPSGDAPAEKER		0.000195877	1	1	2	Q96SB3	0.0002314
FALSE	VLEESELAR		0.000508395	1	1	1	Q96SB3	0.0004801
High	Q96T88	E3 ubiquitin-protein ligase UHRF1 OS=Homo sapiens OX=9606 GN=UHRF1 PE=1 SV=1	84.419	37	20	23	19	70.12
Checked	Sequence	Modifications	Qvality q-value	# Protein Groups	# Proteins	# PSMs	Master Protein Accessions	Percolator q-Value (by Search Engine): Sequest HT
FALSE	ALALNCFAPINDQEGAEAK	1xCarbamidomethyl [C6]	0.000195877	1	4	1	Q96T88	0.0002314
FALSE	ALALNCFAPINDQEGAEAKDWR	1xCarbamidomethyl [C6]	0.000195877	1	4	1	Q96T88	0.0002314
FALSE	AQVFSCPACR	2xCarbamidomethyl [C6; C9]	0.000338116	2	5	1	Q96T88; Q96PU4	0.0003355
FALSE	DDDEPGPWTK		0.00281813	1	4	1	Q96T88	0.002839
FALSE	DRPASGSPFQLFLSK		0.000195877	1	4	2	Q96T88	0.0002314
FALSE	DSELSDTDSGCCLGQSESDK	2xCarbamidomethyl [C11; C12]	0.000338116	1	3	1	Q96T88	0.0003355
FALSE	DTNMGAWFEAQVVR	1xOxidation [M4]	0.00406335	1	3	1	Q96T88	0.003949
FALSE	ECTIVPSNHYGPIPGIPVGTMWR	1xCarbamidomethyl [C2]; 1xOxidation [M21]	0.000195877	1	4	1	Q96T88	0.0002314
FALSE	EEEEQQEGGFASPR		0.000195877	1	4	1	Q96T88	0.0002314
FALSE	GFWYDAEISR		0.000865749	1	3	1	Q96T88	0.000926
FALSE	LGLTMQYPEGYLEALANR	1xOxidation [M5]	0.000195877	1	4	1	Q96T88	0.0002314
FALSE	LNDTIQLLVR		0.000195877	1	3	1	Q96T88	0.0002314
FALSE	LWNEVLASLK		0.000195877	1	4	1	Q96T88	0.0002314
FALSE	NDASEVVLAGER		0.000195877	1	4	3	Q96T88	0.0002314
FALSE	RDDDEPGPWTK		0.00281813	1	4	1	Q96T88	0.002839
FALSE	SGFLVWR		0.000865749	1	4	1	Q96T88	0.000926
FALSE	SNDGAYSLVLAGGYEDDVDHGNFFTYTGSGGR		0.000195877	1	4	1	Q96T88	0.0002314
FALSE	VEETFQCICCQELVFRPITTVCQHNVCK	5xCarbamidomethyl [C7; C9; C10; C22; C27]	0.000195877	1	4	1	Q96T88	0.0002314
FALSE	VQVSESGVHRPHVAGIHGR		0.000195877	1	4	1	Q96T88	0.0002314
FALSE	WQDLEVGQVVMLNYNPDNPK	1xOxidation [M11]	0.000195877	1	3	1	Q96T88	0.0002314
High	P19338	Nucleolin OS=Homo sapiens OX=9606 GN=NCL PE=1 SV=3	83.898	29	21	42	21	113.45
Checked	Sequence	Modifications	Qvality q-value	# Protein Groups	# Proteins	# PSMs	Master Protein Accessions	Percolator q-Value (by Search Engine): Sequest HT
FALSE	ALELTGLK		0.000617986	1	1	2	P19338	0.0007045
FALSE	ALELTGLKVFGNEIK		0.000617986	1	1	1	P19338	0.0007045
FALSE	EAMEDGEIDGNKVTLDWAKPK	1xOxidation [M3]	0.000195877	1	2	2	P19338	0.0002314
FALSE	EVFEDAAEIR		0.000195877	1	2	3	P19338	0.0002314
FALSE	FGYVDFESAEDLEK		0.000195877	1	1	1	P19338	0.0002314
FALSE	GFGFVDFNSEEDAK		0.000195877	1	2	4	P19338	0.0002314
FALSE	GIAYIEFK		0.000865749	1	2	2	P19338	0.001021
FALSE	GLSEDTTEETLK		0.000195877	1	2	1	P19338	0.0002314
FALSE	GLSEDTTEETLKESFDGSVR		0.000195877	1	2	4	P19338	0.0002314
FALSE	GYAFIEFASFEDAK		0.000195877	1	2	1	P19338	0.0002314
FALSE	KFGYVDFESAEDLEK		0.000195877	1	1	3	P19338	0.0002314
FALSE	LELQGPR		0.000865749	1	2	3	P19338	0.000926
FALSE	NDLAVVDVR		0.000338116	1	1	2	P19338	0.0003355
FALSE	QKVEGTEPTTAFNLFVGNLNFNK		0.000195877	1	1	1	P19338	0.0002314
FALSE	SAPELKTGISDVFAK		0.000617986	1	1	1	P19338	0.0007045
FALSE	SISLYYTGEK		0.000338116	1	2	3	P19338	0.0003355
FALSE	TGISDVFAK		0.000338116	1	1	2	P19338	0.0003355
FALSE	TGISDVFAKNDLAVVDVR		0.000195877	1	1	1	P19338	0.0002314
FALSE	TLVLSNLSYSATEETLQEVFEK		0.000195877	1	2	3	P19338	0.0002314
FALSE	VEGTEPTTAFNLFVGNLNFNK		0.000195877	1	1	1	P19338	0.0002314
FALSE	VFGNEIK		0.00538294	1	1	1	P19338	0.005116
High	O43290	U4/U6.U5 tri-snRNP-associated protein 1 OS=Homo sapiens OX=9606 GN=SART1 PE=1 SV=1	83.57	31	20	22	20	52.53
Checked	Sequence	Modifications	Qvality q-value	# Protein Groups	# Proteins	# PSMs	Master Protein Accessions	Percolator q-Value (by Search Engine): Sequest HT
FALSE	DLQGLTVEHAIDSFR		0.000195877	1	1	1	O43290	0.0002314
FALSE	EAGTKEEPVTADVINPMALR	1xOxidation [M17]	0.000195877	1	1	1	O43290	0.0002314
FALSE	GFTQDFK		0.00779339	1	1	1	O43290	0.007176
FALSE	GLLETTVQK		0.000774637	1	1	1	O43290	0.0008367
FALSE	GWEEDEDPER		0.000865749	1	1	1	O43290	0.000926
FALSE	KGAIVFNATSEFCR	1xCarbamidomethyl [C13]	0.000195877	1	1	1	O43290	0.0002314
FALSE	KKPDYLPYAEDESVDDLAQQKPR		0.000195877	1	1	1	O43290	0.0002314
FALSE	KLDEEALLK		0.000195877	1	1	1	O43290	0.0002314
FALSE	KLDEEALLKK		0.000617986	1	1	1	O43290	0.0007045
FALSE	KPDYLPYAEDESVDDLAQQKPR		0.000195877	1	1	1	O43290	0.0002314
FALSE	LASEYLTPEEMVTFKK	1xOxidation [M11]	0.000508395	1	1	1	O43290	0.0004801
FALSE	LGLKPLEVNAIK		0.000195877	1	2	1	O43290	0.0002314
FALSE	LQAQSLSTVGPR		0.000195877	1	1	1	O43290	0.0002314
FALSE	QLQQLQQLR		0.000338116	1	1	1	O43290	0.0003355
FALSE	SLPSAVYCIEDK	1xCarbamidomethyl [C8]	0.000338116	1	1	2	O43290	0.0003355
FALSE	TLGEDDPWLDDTAAWIER		0.000195877	1	1	1	O43290	0.0002314
FALSE	TLGEIPTYGLAGNR		0.000195877	1	1	2	O43290	0.0002314
FALSE	TLGEIPTYGLAGNREEQEELMDFER	1xOxidation [M21]	0.00178174	1	1	1	O43290	0.001881
FALSE	TPYIVLSGSGK		0.000338116	1	1	1	O43290	0.0003355
FALSE	VSEVEEEKEPVPQPLPSDDTR		0.000195877	1	1	1	O43290	0.0002314
High	Q15459	Splicing factor 3A subunit 1 OS=Homo sapiens OX=9606 GN=SF3A1 PE=1 SV=1	83.179	28	20	27	20	69.46
Checked	Sequence	Modifications	Qvality q-value	# Protein Groups	# Proteins	# PSMs	Master Protein Accessions	Percolator q-Value (by Search Engine): Sequest HT
FALSE	ASKPLPPAPAPDEYLVSPITGEK		0.000195877	1	2	1	Q15459	0.0002314
FALSE	EDSAPSKPVVGIIYPPPEVR		0.00204937	1	2	1	Q15459	0.002108
FALSE	EVLDQVCYR	1xCarbamidomethyl [C7]	0.000338116	1	1	1	Q15459	0.0003355
FALSE	FNFLNPNDPYHAYYR		0.000195877	1	1	2	Q15459	0.0002314
FALSE	GLVPEDDTK		0.000774637	1	2	1	Q15459	0.0008367
FALSE	IGEEEIQKPEEK		0.000195877	1	1	2	Q15459	0.0002314
FALSE	IGLLDPR		0.00153409	1	2	1	Q15459	0.001562
FALSE	LKTEDSLMPEEEFLR	1xOxidation [M8]	0.000508395	1	1	2	Q15459	0.0004801
FALSE	LNGQVLVFTLPLTDQVSVIK		0.000195877	1	1	1	Q15459	0.0002314
FALSE	LQYEGIFIK		0.000865749	1	1	2	Q15459	0.000926
FALSE	LTAQFVAR		0.000865749	1	1	1	Q15459	0.001021
FALSE	NYQFDFLRPQHSLFNYFTK		0.000195877	1	1	1	Q15459	0.0002314
FALSE	QFLTQLMQK	1xOxidation [M7]	0.000617986	1	1	2	Q15459	0.0007045
FALSE	QKLQYEGIFIK		0.000338116	1	1	1	Q15459	0.0003355
FALSE	RTDIFGVEETAIGK		0.000195877	1	1	1	Q15459	0.0002314
FALSE	RTDIFGVEETAIGKK		0.000195877	1	1	2	Q15459	0.0002314
FALSE	TDIFGVEETAIGK		0.000195877	1	1	1	Q15459	0.0002314
FALSE	TEDSLMPEEEFLR	1xOxidation [M6]	0.000195877	1	1	2	Q15459	0.0002314
FALSE	VMQQQQQTTQQQLPQK	1xOxidation [M2]	0.000195877	1	1	1	Q15459	0.0002314
FALSE	VQAQVIQETIVPK		0.000195877	1	1	1	Q15459	0.0002314
High	P13645	Keratin, type I cytoskeletal 10 OS=Homo sapiens OX=9606 GN=KRT10 PE=1 SV=6	83.09	34	20	30	18	82.1
Checked	Sequence	Modifications	Qvality q-value	# Protein Groups	# Proteins	# PSMs	Master Protein Accessions	Percolator q-Value (by Search Engine): Sequest HT
FALSE	ADLEMQIESLTEELAYLKK	1xOxidation [M5]	0.000195877	1	1	1	P13645	0.0002314
FALSE	ALEESNYELEGK		0.000195877	1	1	3	P13645	0.0002314
FALSE	DAEAWFNEK		0.000617986	1	4	3	P13645	0.0006204
FALSE	ELTTEIDNNIEQISSYK		0.000195877	1	1	1	P13645	0.0002314
FALSE	LAADDFR		0.00143802	5	24	3	P02533; P08727; P13645; P05783; P08779	0.001497
FALSE	LASYLDK		0.00428737	5	11	1	P02533; P08727; P13645; P35527; P08779	0.004123
FALSE	LENEIQTYR		0.000338116	1	1	1	P13645	0.0003355
FALSE	LKYENEVALR		0.000195877	1	1	2	P13645	0.0002314
FALSE	IRLENEIQTYR		0.000195877	1	1	2	P13645	0.0002314
FALSE	QSVEADINGLR		0.000195877	1	5	1	P13645	0.0002314
FALSE	QSVEADINGLRR		0.00100648	1	4	1	P13645	0.001136
FALSE	SEITELR		0.00369581	1	1	1	P13645	0.003654
FALSE	SKELTTEIDNNIEQISSYK		0.000195877	1	1	2	P13645	0.0002314
FALSE	SLLEGEGSSGGGGR		0.000195877	1	1	1	P13645	0.0002314
FALSE	SQYEQLAEQNR		0.000195877	1	1	2	P13645	0.0002314
FALSE	TIDDLKNQILNLTTDNANILLQIDNAR		0.000195877	1	1	1	P13645	0.0002314
FALSE	VLDELTLTK		0.000338116	1	1	1	P13645	0.0003355
FALSE	VLDELTLTKADLEMQIESLTEELAYLKK	1xOxidation [M14]	0.000195877	1	1	1	P13645	0.0002314
FALSE	YCVQLSQIQAQISALEEQLQQIR	1xCarbamidomethyl [C2]	0.000195877	1	1	1	P13645	0.0002314
FALSE	YENEVALR		0.000617986	1	1	1	P13645	0.0007045
High	P10809	60 kDa heat shock protein, mitochondrial OS=Homo sapiens OX=9606 GN=HSPD1 PE=1 SV=2	82.765	37	19	21	19	66.89
Checked	Sequence	Modifications	Qvality q-value	# Protein Groups	# Proteins	# PSMs	Master Protein Accessions	Percolator q-Value (by Search Engine): Sequest HT
FALSE	AAVEEGIVLGGGCALLR	1xCarbamidomethyl [C13]	0.000617986	1	1	1	P10809	0.0007045
FALSE	ALMLQGVDLLADAVAVTMGPK	2xOxidation [M3; M18]	0.000195877	1	7	1	P10809	0.0002314
FALSE	CEFQDAYVLLSEK	1xCarbamidomethyl [C1]	0.000195877	1	1	1	P10809	0.0002314
FALSE	DDAMLLK	1xOxidation [M4]	0.00153409	1	1	1	P10809	0.001562
FALSE	GANPVEIR		0.0011505	1	3	1	P10809	0.001256
FALSE	KISSIQSIVPALEIANAHR		0.000195877	1	1	1	P10809	0.0002314
FALSE	IGIEIIK		0.00153409	1	1	1	P10809	0.001562
FALSE	IGIEIIKR		0.000617986	1	1	1	P10809	0.0007045
FALSE	IQEIIEQLDVTTSEYEKEK		0.000195877	1	1	2	P10809	0.0002314
FALSE	LSDGVAVLK		0.000617986	1	1	1	P10809	0.0007045
FALSE	ISSIQSIVPALEIANAHR		0.000195877	1	1	2	P10809	0.0002314
FALSE	LVQDVANNTNEEAGDGTTTATVLAR		0.000195877	1	4	1	P10809	0.0002314
FALSE	NAGVEGSLIVEK		0.000195877	1	1	1	P10809	0.0002314
FALSE	QSKPVTTPEEIAQVATISANGDK		0.000195877	1	3	1	P10809	0.0002314
FALSE	RIQEIIEQLDVTTSEYEK		0.000195877	1	1	1	P10809	0.0002314
FALSE	TVIIEQSWGSPK		0.000195877	1	6	1	P10809	0.0002314
FALSE	VGEVIVTK		0.000338116	1	1	1	P10809	0.0003355
FALSE	VGEVIVTKDDAMLLK	1xOxidation [M12]	0.000195877	1	1	1	P10809	0.0002314
FALSE	VGGTSDVEVNEK		0.000338116	1	1	1	P10809	0.0003355
High	P07910	Heterogeneous nuclear ribonucleoproteins C1/C2 OS=Homo sapiens OX=9606 GN=HNRNPC PE=1 SV=4	82.719	44	16	37	1	87.04
Checked	Sequence	Modifications	Qvality q-value	# Protein Groups	# Proteins	# PSMs	Master Protein Accessions	Percolator q-Value (by Search Engine): Sequest HT
FALSE	GDDLQAIK		0.00153409	2	14	2	G3V4C1; P07910	0.001562
FALSE	GDDQLELIKDDEK		0.000195877	2	6	1	G3V4C1; P07910	0.0002314
FALSE	GFAFVQYVNER		0.000195877	2	14	4	G3V4C1; P07910	0.0002314
FALSE	KSDVEAIFSK		0.000195877	2	20	2	G3V4C1; P07910	0.0002314
FALSE	LKGDDLQAIK		0.000617986	2	14	2	G3V4C1; P07910	0.0007045
FALSE	LKGDDLQAIKK		0.000195877	2	9	1	G3V4C1; P07910	0.0002314
FALSE	IVGCSVHKGFAFVQYVNER	1xCarbamidomethyl [C4]	0.000195877	2	14	1	G3V4C1; P07910	0.0002314
FALSE	MIAGQVLDINLAAEPK	1xOxidation [M1]	0.000195877	2	13	3	G3V4C1; P07910	0.0002314
FALSE	MIAGQVLDINLAAEPKVNR	1xOxidation [M1]	0.000195877	2	13	1	G3V4C1; P07910	0.0002314
FALSE	QKVDSLLENLEK		0.000195877	2	14	3	G3V4C1; P07910	0.0002314
FALSE	SAAEMYGSVTEHPSPSPLLSSSFDLDYDFQR	1xOxidation [M5]	0.000195877	1	5	1	P07910	0.0002314
FALSE	SDVEAIFSK		0.000338116	2	20	4	G3V4C1; P07910	0.0003355
FALSE	VDSLLENLEK		0.000195877	2	14	3	G3V4C1; P07910	0.0002314
FALSE	VFIGNLNTLVVK		0.000195877	2	20	6	G3V4C1; P07910	0.0002314
FALSE	VFIGNLNTLVVKK		0.000195877	2	20	1	G3V4C1; P07910	0.0002314
FALSE	VPPPPPIAR		0.00717772	2	11	2	G3V4C1; P07910	0.006676
High	Q9UHB6	LIM domain and actin-binding protein 1 OS=Homo sapiens OX=9606 GN=LIMA1 PE=1 SV=1	82.215	33	21	22	21	52.11
Checked	Sequence	Modifications	Qvality q-value	# Protein Groups	# Proteins	# PSMs	Master Protein Accessions	Percolator q-Value (by Search Engine): Sequest HT
FALSE	ELSVEEQIK		0.000865749	1	3	1	Q9UHB6	0.000926
FALSE	ELSVEEQIKR		0.000617986	1	3	1	Q9UHB6	0.0007045
FALSE	GWSMSEQSEESVGGR	1xOxidation [M4]	0.0011505	1	3	1	Q9UHB6	0.001256
FALSE	KISENSYSLDDLEIGPGQLSSSTFDSEKNESR		0.000195877	1	3	1	Q9UHB6	0.0002314
FALSE	KWENPGLGAESHTDSLR		0.000195877	1	4	1	Q9UHB6	0.0002314
FALSE	IAWPPPTELGSSGSALEEGIK		0.000195877	1	3	1	Q9UHB6	0.0002314
FALSE	LLANQQVFHISCFR	1xCarbamidomethyl [C12]	0.000195877	1	3	1	Q9UHB6	0.0002314
FALSE	ISANENSLAVR		0.000195877	1	4	1	Q9UHB6	0.0002314
FALSE	ISENSYSLDDLEIGPGQLSSSTFDSEKNESR		0.000195877	1	3	1	Q9UHB6	0.0002314
FALSE	LSLGTYASLHGR		0.00922349	1	3	1	Q9UHB6	0.008246
FALSE	IYCKPHFNQLFK	1xCarbamidomethyl [C3]	0.000338116	1	3	1	Q9UHB6	0.0003355
FALSE	NENEEILERPAQLANAR		0.000195877	1	3	1	Q9UHB6	0.0002314
FALSE	QSSSTNYTNELK		0.000195877	1	3	1	Q9UHB6	0.0002314
FALSE	RQWTSLSLR		0.00465324	1	4	1	Q9UHB6	0.004315
FALSE	SPPEALVQGR		0.000338116	1	2	1	Q9UHB6	0.0003355
FALSE	SRPFTVAASFQSTSVK		0.000195877	1	3	1	Q9UHB6	0.0002314
FALSE	SSAIVEIFSK		0.000338116	1	4	1	Q9UHB6	0.0003355
FALSE	VGVLAASMEAK	1xOxidation [M8]	0.000617986	1	3	1	Q9UHB6	0.0007045
FALSE	WENPGLGAESHTDSLR		0.000195877	1	4	1	Q9UHB6	0.0002314
FALSE	WPPEDEISKPEVPEDVDLDLK		0.000617986	1	3	2	Q9UHB6	0.0006204
FALSE	WPPEDEISKPEVPEDVDLDLKK		0.000195877	1	3	1	Q9UHB6	0.0002314
High	Q9NR30	Nucleolar RNA helicase 2 OS=Homo sapiens OX=9606 GN=DDX21 PE=1 SV=5	82.179	32	22	25	19	65.6
Checked	Sequence	Modifications	Qvality q-value	# Protein Groups	# Proteins	# PSMs	Master Protein Accessions	Percolator q-Value (by Search Engine): Sequest HT
FALSE	AAVIGDVIR		0.000617986	1	1	1	Q9NR30	0.0006204
FALSE	APQVLVLAPTR		0.000195877	1	1	1	Q9NR30	0.0002314
FALSE	DLIAQAR		0.00670592	2	3	1	Q9NR30; Q9BQ39	0.006204
FALSE	DVESYIHR		0.00153409	1	1	1	Q9NR30	0.001562
FALSE	EEYQLVQVEQK		0.000195877	1	1	1	Q9NR30	0.0002314
FALSE	EGAFSNFPISEETIK		0.000195877	2	3	1	Q9NR30; Q9BQ39	0.0002314
FALSE	ELKEQLGEEIDSK		0.000338116	1	1	2	Q9NR30	0.0003355
FALSE	EQLGEEIDSK		0.000617986	1	1	1	Q9NR30	0.0007045
FALSE	GAVEALAAALAHISGATSVDQR		0.000195877	1	1	1	Q9NR30	0.0002314
FALSE	GLDIPEVDLVIQSSPPKDVESYIHR		0.000195877	1	1	1	Q9NR30	0.0002314
FALSE	GRAPQVLVLAPTR		0.000195877	1	1	1	Q9NR30	0.0002314
FALSE	GVTFLFPIQAK		0.000338116	1	1	2	Q9NR30	0.0003355
FALSE	KLSVACFYGGTPYGGQFER	1xCarbamidomethyl [C6]	0.000195877	1	1	1	Q9NR30	0.0002314
FALSE	IGVPSATEIIK		0.000338116	1	1	1	Q9NR30	0.0003355
FALSE	LLDSVPPTAISHFK		0.000338116	1	1	2	Q9NR30	0.0003355
FALSE	NGIDILVGTPGR		0.000338116	2	3	1	Q9NR30; Q9BQ39	0.0003355
FALSE	RWQLSVATEQPELEGPR		0.000195877	1	1	1	Q9NR30	0.0002314
FALSE	SDKTEEIAEEEETVFPK		0.000195877	1	1	1	Q9NR30	0.0002314
FALSE	STYEQVDLIGK		0.000338116	1	1	1	Q9NR30	0.0003355
FALSE	STYEQVDLIGKK		0.000617986	1	1	1	Q9NR30	0.0007045
FALSE	TFSFAIPLIEK		0.000338116	1	1	1	Q9NR30	0.0003355
FALSE	TIIFCETKK	1xCarbamidomethyl [C5]	0.00100648	1	1	1	Q9NR30	0.001136
High	P20700	Lamin-B1 OS=Homo sapiens OX=9606 GN=LMNB1 PE=1 SV=2	81.187	36	20	27	19	66.09
Checked	Sequence	Modifications	Qvality q-value	# Protein Groups	# Proteins	# PSMs	Master Protein Accessions	Percolator q-Value (by Search Engine): Sequest HT
FALSE	AEHDQLLLNYAK		0.000195877	1	4	1	P20700	0.0002314
FALSE	AGGPTTPLSPTR		0.000865749	1	4	1	P20700	0.001021
FALSE	AGQTVTIWAANAGVTASPPTDLIWK		0.000195877	1	1	1	P20700	0.0002314
FALSE	ALYETELADAR		0.000338116	1	4	1	P20700	0.0003355
FALSE	CKAEHDQLLLNYAK	1xCarbamidomethyl [C1]	0.000195877	1	4	2	P20700	0.0002314
FALSE	CQSLTEDLEFR	1xCarbamidomethyl [C1]	0.000338116	1	3	1	P20700	0.0003355
FALSE	DAALATALGDK		0.000508395	1	4	2	P20700	0.0004801
FALSE	DAALATALGDKK		0.000195877	1	4	1	P20700	0.0002314
FALSE	KQLADETLLK		0.000195877	1	3	3	P20700	0.0002314
FALSE	LALDMEISAYR	1xOxidation [M5]	0.000865749	1	2	1	P20700	0.001021
FALSE	IESLSSQLSNLQK		0.000195877	1	3	1	P20700	0.0002314
FALSE	LLEGEEER		0.000865749	3	7	1	P20700; P02545; Q03252	0.000926
FALSE	IQELEDLLAK		0.000195877	1	2	3	P20700	0.0002314
FALSE	LREYEAALNSK		0.000338116	1	4	1	P20700	0.0003355
FALSE	QLADETLLK		0.000508395	1	3	1	P20700	0.0004801
FALSE	QIEYEYK		0.000865749	1	3	1	P20700	0.000926
FALSE	SLEGDLEDLKDQIAQLEASLAAAK		0.000195877	1	3	1	P20700	0.0002314
FALSE	SLETENSALQLQVTER		0.000195877	1	4	1	P20700	0.0002314
FALSE	SLETENSALQLQVTEREEVR		0.000195877	1	4	1	P20700	0.0002314
FALSE	SMYEEEINETR	1xOxidation [M2]	0.000195877	1	3	2	P20700	0.0002314
High	P11387	DNA topoisomerase 1 OS=Homo sapiens OX=9606 GN=TOP1 PE=1 SV=2	80.438	29	24	28	24	64.16
Checked	Sequence	Modifications	Qvality q-value	# Protein Groups	# Proteins	# PSMs	Master Protein Accessions	Percolator q-Value (by Search Engine): Sequest HT
FALSE	AEEVATFFAK		0.000338116	1	1	1	P11387	0.0003355
FALSE	AGNEKEEGETADTVGCCSLR	2xCarbamidomethyl [C16; C17]	0.000195877	1	1	1	P11387	0.0002314
FALSE	AVALYFIDK		0.000617986	1	3	1	P11387	0.0007045
FALSE	CDFTQMSQYFK	1xCarbamidomethyl [C1]; 1xOxidation [M6]	0.000195877	1	1	1	P11387	0.0002314
FALSE	EEGETADTVGCCSLR	2xCarbamidomethyl [C11; C12]	0.000195877	1	1	1	P11387	0.0002314
FALSE	ELTAPDENIPAK		0.000338116	1	1	1	P11387	0.0003355
FALSE	FAWAIDMADEDYEF	1xOxidation [M7]	0.00982697	1	1	1	P11387	0.008843
FALSE	FYYDGK		0.00428737	1	1	1	P11387	0.004123
FALSE	IANFKIEPPGLFR		0.000338116	1	1	1	P11387	0.0003355
FALSE	IMPEDIIINCSK	1xCarbamidomethyl [C10]; 1xOxidation [M2]	0.000338116	1	1	2	P11387	0.0003355
FALSE	LNTGILNK		0.000774637	1	1	2	P11387	0.0008367
FALSE	LNYLDPR		0.000774637	1	3	1	P11387	0.0008367
FALSE	ITVAWCK	1xCarbamidomethyl [C6]	0.00695219	1	1	1	P11387	0.006499
FALSE	NIITNLSK		0.000865749	1	1	3	P11387	0.000926
FALSE	NLQLFMENK	1xOxidation [M6]	0.00269626	1	3	1	P11387	0.002739
FALSE	NLQLFMENKQPEDDLFDR	1xOxidation [M6]	0.000195877	1	1	1	P11387	0.0002314
FALSE	NLQLFMENKQPEDDLFDRLNTGILNK	1xOxidation [M6]	0.000195877	1	1	1	P11387	0.0002314
FALSE	QPEDDLFDR		0.000865749	1	1	1	P11387	0.001021
FALSE	QPEDDLFDRLNTGILNK		0.000338116	1	1	1	P11387	0.0003355
FALSE	TYNASITLQQQLK		0.000617986	1	1	1	P11387	0.0007045
FALSE	VEHINLHPELDGQEYVVEFDFLGK		0.000195877	1	1	1	P11387	0.0002314
FALSE	WGVPIEK		0.00256749	1	1	1	P11387	0.002634
FALSE	WWEEERYPEGIK		0.000195877	1	1	1	P11387	0.0002314
FALSE	YIMLNPSSR	1xOxidation [M3]	0.000338116	1	1	1	P11387	0.0003355
High	Q5T6W2	Heterogeneous nuclear ribonucleoprotein K (Fragment) OS=Homo sapiens OX=9606 GN=HNRNPK PE=1 SV=1	80.29	54	20	54	2	110.94
Checked	Sequence	Modifications	Qvality q-value	# Protein Groups	# Proteins	# PSMs	Master Protein Accessions	Percolator q-Value (by Search Engine): Sequest HT
FALSE	AQPYDPNFYDETYDYGGFTMMFDDR	2xOxidation [M20; M21]	0.000338116	2	2	1	P61978; Q5T6W2	0.0003355
FALSE	AQPYDPNFYDETYDYGGFTMMFDDRR	2xOxidation [M20; M21]	0.000195877	2	2	1	P61978; Q5T6W2	0.0002314
FALSE	ENTQTTIKLFQECCPHSTDR	2xCarbamidomethyl [C13; C14]	0.000195877	2	2	1	P61978; Q5T6W2	0.0002314
FALSE	GGDLMAYDRR	1xOxidation [M5]	0.000617986	2	2	1	P61978; Q5T6W2	0.0007045
FALSE	GSDFDCELR	1xCarbamidomethyl [C6]	0.000338116	2	2	3	P61978; Q5T6W2	0.0003355
FALSE	GSYGDLGGPIITTQVTIPK		0.000195877	2	3	1	P61978; Q5T6W2	0.0002314
FALSE	KIIPTLEEYQHYK		0.000195877	1	1	1	Q5T6W2	0.0002314
FALSE	LFQECCPHSTDR	2xCarbamidomethyl [C5; C6]	0.000338116	2	2	2	P61978; Q5T6W2	0.0003355
FALSE	IILDLISESPIK		0.000195877	2	2	17	P61978; Q5T6W2	0.0002314
FALSE	IILDLISESPIKGR		0.00489632	2	2	1	P61978; Q5T6W2	0.004616
FALSE	LLIHQSLAGGIIGVK		0.000195877	2	2	4	P61978; Q5T6W2	0.0002314
FALSE	LLIHQSLAGGIIGVKGAK		0.000338116	2	2	1	P61978; Q5T6W2	0.0003355
FALSE	IIPTLEEYQHYK		0.000195877	1	1	1	Q5T6W2	0.0002314
FALSE	ILSISADIETIGEILK		0.000195877	2	2	4	P61978; Q5T6W2	0.0002314
FALSE	ILSISADIETIGEILKK		0.000195877	2	2	2	P61978; Q5T6W2	0.0002314
FALSE	NLPLPPPPPPR		0.000338116	2	2	5	P61978; Q5T6W2	0.0003355
FALSE	NTDEMVELR	1xOxidation [M5]	0.000617986	2	3	1	P61978; Q5T6W2	0.0007045
FALSE	RPAEDMEEEQAFK	1xOxidation [M6]	0.000195877	2	3	1	P61978; Q5T6W2	0.0002314
FALSE	TDYNASVSVPDSSGPER		0.000195877	2	2	2	P61978; Q5T6W2	0.0002314
FALSE	VVLIGGKPDR		0.000195877	2	2	4	P61978; Q5T6W2	0.0002314
High	Q9Y2X3	Nucleolar protein 58 OS=Homo sapiens OX=9606 GN=NOP58 PE=1 SV=1	79.287	41	16	19	16	45.17
Checked	Sequence	Modifications	Qvality q-value	# Protein Groups	# Proteins	# PSMs	Master Protein Accessions	Percolator q-Value (by Search Engine): Sequest HT
FALSE	EAHEPLAVADAK		0.00153409	1	1	1	Q9Y2X3	0.001562
FALSE	EMAAMCLGLAHSLSR	1xCarbamidomethyl [C6]; 2xOxidation [M2; M5]	0.000195877	1	2	1	Q9Y2X3	0.0002314
FALSE	EWYGWHFPELGK		0.000195877	1	2	1	Q9Y2X3	0.0002314
FALSE	HAASTVQILGAEK		0.000195877	1	1	1	Q9Y2X3	0.0002314
FALSE	KIEQVDKEDEITEK		0.000195877	1	1	1	Q9Y2X3	0.0002314
FALSE	KLQEVDSLWK		0.000195877	1	2	1	Q9Y2X3	0.0002314
FALSE	LIAHAGSLLNLAK		0.000195877	1	1	2	Q9Y2X3	0.0002314
FALSE	IISDNLTYCK	1xCarbamidomethyl [C9]	0.000338116	1	2	2	Q9Y2X3	0.0003355
FALSE	LNLSCIHSPVVNELMR	1xCarbamidomethyl [C5]; 1xOxidation [M15]	0.000195877	1	1	2	Q9Y2X3	0.0002314
FALSE	LSELLPEEVEAEVK		0.000195877	1	2	1	Q9Y2X3	0.0002314
FALSE	SQMDGLIPGVEPR	1xOxidation [M3]	0.000195877	1	1	1	Q9Y2X3	0.0002314
FALSE	TQLYEYLQNR		0.000338116	1	2	1	Q9Y2X3	0.0003355
FALSE	TYDPSGDSTLPTCSK	1xCarbamidomethyl [C13]	0.000195877	1	1	1	Q9Y2X3	0.0002314
FALSE	VEEEEEEKVAEEEETSVK		0.000338116	1	1	1	Q9Y2X3	0.0003355
FALSE	YDAFGEDSSSAMGVENR	1xOxidation [M12]	0.000195877	1	1	1	Q9Y2X3	0.0002314
FALSE	YGLIYHASLVGQTSPK		0.000195877	1	1	1	Q9Y2X3	0.0002314
High	P46940	Ras GTPase-activating-like protein IQGAP1 OS=Homo sapiens OX=9606 GN=IQGAP1 PE=1 SV=1	79.179	16	22	27	22	55.19
Checked	Sequence	Modifications	Qvality q-value	# Protein Groups	# Proteins	# PSMs	Master Protein Accessions	Percolator q-Value (by Search Engine): Sequest HT
FALSE	ALQSPALGLR		0.000617986	1	2	2	P46940	0.0006204
FALSE	EDSNLTLQEK		0.000617986	1	2	1	P46940	0.0007045
FALSE	FLSAIVSSVDK		0.000617986	1	3	1	P46940	0.0006204
FALSE	FQPGETLTEILETPATSEQEAEHQR		0.000195877	1	2	1	P46940	0.0002314
FALSE	GLQQQNSDWYLK		0.000195877	1	2	1	P46940	0.0002314
FALSE	LAAVALINAAIQK		0.000195877	1	2	2	P46940	0.0002314
FALSE	LEGVLAEVAQHYQDTLIR		0.000195877	1	2	1	P46940	0.0002314
FALSE	LGLAPQIQDLYGK		0.000195877	1	3	1	P46940	0.0002314
FALSE	LGNFFSPK		0.000617986	1	2	1	P46940	0.0007045
FALSE	ILAIGLINEALDEGDAQK		0.000195877	1	2	1	P46940	0.0002314
FALSE	LIFQMPQNK	1xOxidation [M5]	0.00153409	1	9	1	P46940	0.001562
FALSE	IIGNLLYYR		0.000338116	1	2	3	P46940	0.0003355
FALSE	LIVDVIR		0.00153409	1	2	1	P46940	0.001562
FALSE	ITLQDVVSHSK		0.000338116	1	3	1	P46940	0.0003355
FALSE	QSGQTDPLQKEELQSGVDAANSAAQQYQR		0.000195877	1	2	1	P46940	0.0002314
FALSE	RIPADTFAALK		0.00153409	1	2	1	P46940	0.001562
FALSE	TALQEEIK		0.000617986	1	5	2	P46940	0.0007045
FALSE	TCLDNLASK	1xCarbamidomethyl [C2]	0.00344371	1	2	1	P46940	0.003453
FALSE	TDPVDIYK		0.00526761	1	3	1	P46940	0.005021
FALSE	TEVSLTLTNK		0.000508395	1	2	1	P46940	0.0004801
FALSE	TILLNTK		0.00100648	1	2	1	P46940	0.001136
FALSE	YQELINDIAR		0.000195877	1	2	1	P46940	0.0002314
High	Q92922	SWI/SNF complex subunit SMARCC1 OS=Homo sapiens OX=9606 GN=SMARCC1 PE=1 SV=3	78.901	26	20	24	14	59.9
Checked	Sequence	Modifications	Qvality q-value	# Protein Groups	# Proteins	# PSMs	Master Protein Accessions	Percolator q-Value (by Search Engine): Sequest HT
FALSE	AALEEFSR		0.000865749	1	1	2	Q92922	0.000926
FALSE	AGGALCHILGAAYK	1xCarbamidomethyl [C6]	0.000195877	1	2	1	Q92922	0.0002314
FALSE	ALPEFFNGK		0.00178174	2	3	1	Q8TAQ2; Q92922	0.001881
FALSE	FDLQNPSR		0.000338116	1	1	1	Q92922	0.0003355
FALSE	FWESPETVSQLDSVR		0.000338116	1	2	1	Q92922	0.0003355
FALSE	GGTVADLDEQDEETVTAGGKEDEDPAK		0.000195877	1	1	1	Q92922	0.0002314
FALSE	HFEELETIMDR	1xOxidation [M9]	0.000508395	2	3	2	Q8TAQ2; Q92922	0.0004801
FALSE	KVEHEISEGNVATAAAAALASAATK		0.000195877	1	1	2	Q92922	0.0002314
FALSE	LNPQEYLTSTACR	1xCarbamidomethyl [C12]	0.000195877	2	3	1	Q8TAQ2; Q92922	0.0002314
FALSE	NFMIDTYR	1xOxidation [M3]	0.00489632	2	3	2	Q8TAQ2; Q92922	0.004518
FALSE	QQLLTER		0.00356835	1	1	1	Q92922	0.003453
FALSE	RFDLQNPSR		0.000617986	1	1	1	Q92922	0.0007045
FALSE	SKTPEIYLAYR		0.000338116	2	3	1	Q8TAQ2; Q92922	0.0003355
FALSE	SPQVPAAQQMLNFPEK	1xOxidation [M10]	0.000195877	1	1	1	Q92922	0.0002314
FALSE	SQKEEDEQEDLTKDMEDPTPVPNIEEVVLPK	1xOxidation [M15]	0.00705941	1	1	1	Q92922	0.006583
FALSE	TLVQNNCLTRPNIYLIPDIDLK	1xCarbamidomethyl [C7]	0.000195877	1	1	1	Q92922	0.0002314
FALSE	TPEIYLAYR		0.000338116	2	3	1	Q8TAQ2; Q92922	0.0003355
FALSE	VDPTYGLESSCIAGTGPDEPEKLEGAEEEK	1xCarbamidomethyl [C11]	0.000195877	1	1	1	Q92922	0.0002314
FALSE	VDPTYGLESSCIAGTGPDEPEKLEGAEEEKMEADPDGQQPEK	1xCarbamidomethyl [C11]; 1xOxidation [M31]	0.000338116	1	1	1	Q92922	0.0003355
FALSE	VREEVPLELVEAHVK		0.000195877	1	1	1	Q92922	0.0002314
High	Q92945	Far upstream element-binding protein 2 OS=Homo sapiens OX=9606 GN=KHSRP PE=1 SV=4	78.888	31	15	25	14	62.94
Checked	Sequence	Modifications	Qvality q-value	# Protein Groups	# Proteins	# PSMs	Master Protein Accessions	Percolator q-Value (by Search Engine): Sequest HT
FALSE	AINQQTGAFVEISR		0.000195877	1	3	2	Q92945	0.0002314
FALSE	AWEEYYKK		0.00307092	2	9	1	Q96AE4; Q92945	0.003158
FALSE	DAFADAVQR		0.000617986	1	3	1	Q92945	0.0007045
FALSE	GGGGPGGGGPGGGSAGGPSQPPGGGGPGIR		0.000774637	1	2	1	Q92945	0.0008367
FALSE	KLASQGDSISSQLGPIHPPPR		0.000195877	1	3	2	Q92945	0.000231428
FALSE	KQAQVATGGGPGAPPGSQPDYSAAWAEYYR		0.000195877	1	5	1	Q92945	0.0002314
FALSE	LASQGDSISSQLGPIHPPPR		0.000195877	1	3	1	Q92945	0.0002314
FALSE	IGGDAATTVNNSTPDFGFGGQK		0.000195877	1	3	1	Q92945	0.0002314
FALSE	IGGGIDVPVPR		0.000195877	1	3	2	Q92945	0.0002314
FALSE	IGQQPQQPGAPPQQDYTK		0.000195877	1	4	1	Q92945	0.0002314
FALSE	IINDLLQSLR		0.000195877	1	2	6	Q92945	0.0002314
FALSE	QAQVATGGGPGAPPGSQPDYSAAWAEYYR		0.000195877	1	5	1	Q92945	0.0002314
FALSE	SVSLTGAPESVQK		0.000195877	1	5	2	Q92945	0.0002314
FALSE	VPDGMVGLIIGR	1xOxidation [M5]	0.00230665	1	4	1	Q92945	0.002422
FALSE	VQISPDSGGLPER		0.000195877	1	4	2	Q92945	0.0002314
High	G3V4C1	Heterogeneous nuclear ribonucleoproteins C1/C2 OS=Homo sapiens OX=9606 GN=HNRNPC PE=1 SV=1	78.034	42	16	38	1	84.44
Checked	Sequence	Modifications	Qvality q-value	# Protein Groups	# Proteins	# PSMs	Master Protein Accessions	Percolator q-Value (by Search Engine): Sequest HT
FALSE	GDDLQAIK		0.00153409	2	14	2	G3V4C1; P07910	0.001562
FALSE	GDDQLELIKDDEK		0.000195877	2	6	1	G3V4C1; P07910	0.0002314
FALSE	GFAFVQYVNER		0.000195877	2	14	4	G3V4C1; P07910	0.0002314
FALSE	KSDVEAIFSK		0.000195877	2	20	2	G3V4C1; P07910	0.0002314
FALSE	LKGDDLQAIK		0.000617986	2	14	2	G3V4C1; P07910	0.0007045
FALSE	LKGDDLQAIKK		0.000195877	2	9	1	G3V4C1; P07910	0.0002314
FALSE	IVGCSVHKGFAFVQYVNER	1xCarbamidomethyl [C4]	0.000195877	2	14	1	G3V4C1; P07910	0.0002314
FALSE	MIAGQVLDINLAAEPK	1xOxidation [M1]	0.000195877	2	13	3	G3V4C1; P07910	0.0002314
FALSE	MIAGQVLDINLAAEPKVNR	1xOxidation [M1]	0.000195877	2	13	1	G3V4C1; P07910	0.0002314
FALSE	QKVDSLLENLEK		0.000195877	2	14	3	G3V4C1; P07910	0.0002314
FALSE	SAAEMYGSSFDLDYDFQR	1xOxidation [M5]	0.000195877	1	8	2	G3V4C1	0.0002314
FALSE	SDVEAIFSK		0.000338116	2	20	4	G3V4C1; P07910	0.0003355
FALSE	VDSLLENLEK		0.000195877	2	14	3	G3V4C1; P07910	0.0002314
FALSE	VFIGNLNTLVVK		0.000195877	2	20	6	G3V4C1; P07910	0.0002314
FALSE	VFIGNLNTLVVKK		0.000195877	2	20	1	G3V4C1; P07910	0.0002314
FALSE	VPPPPPIAR		0.00717772	2	11	2	G3V4C1; P07910	0.006676
High	P08727	Keratin, type I cytoskeletal 19 OS=Homo sapiens OX=9606 GN=KRT19 PE=1 SV=4	77.73	52	23	45	15	98.28
Checked	Sequence	Modifications	Qvality q-value	# Protein Groups	# Proteins	# PSMs	Master Protein Accessions	Percolator q-Value (by Search Engine): Sequest HT
FALSE	AALEDTLAETEAR		0.000195877	1	2	1	P08727	0.0002314
FALSE	ALEAANGELEVK		0.000338116	1	1	3	P08727	0.0003355
FALSE	DAEAWFTSR		0.000338116	1	2	2	P08727	0.0003355
FALSE	DKILGATIENSR		0.00344371	1	1	1	P08727	0.003453
FALSE	DYSHYYTTIQDLR		0.000508395	1	1	2	P08727	0.0004801
FALSE	FETEQALR		0.000865749	1	4	2	P08727	0.000926
FALSE	FGAQLAHIQALISGIEAQLGDVR		0.000508395	1	2	1	P08727	0.0004801
FALSE	FGPGVAFR		0.0011505	1	2	1	P08727	0.001256
FALSE	KDAEAWFTSR		0.000195877	1	2	1	P08727	0.0002314
FALSE	LAADDFR		0.00143802	5	24	3	P02533; P08727; P13645; P05783; P08779	0.001497
FALSE	LASYLDK		0.00428737	5	11	1	P02533; P08727; P13645; P35527; P08779	0.004123
FALSE	LEQEIATYR		0.000617986	3	12	3	P02533; P08727; P08779	0.0007045
FALSE	ILGATIENSR		0.000338116	1	1	4	P08727	0.0003355
FALSE	IVLQIDNAR		0.000508395	2	4	5	P08727; P05783	0.0004801
FALSE	MSVEADINGLR	1xOxidation [M1]	0.000195877	2	4	1	P02533; P08727	0.0002314
FALSE	QSSATSSFGGLGGGSVR		0.000617986	1	2	2	P08727	0.0007045
FALSE	RVLDELTLAR		0.000508395	3	10	1	P02533; P08727; P08779	0.0004801
FALSE	SLLEGQEDHYNNLSASK		0.000195877	1	1	1	P08727	0.0002314
FALSE	SRLEQEIATYR		0.000195877	1	1	1	P08727	0.0002314
FALSE	TDLEMQIEGLK	1xOxidation [M5]	0.000195877	2	4	2	P08727; P08779	0.0002314
FALSE	TDLEMQIEGLKEELAYLK	1xOxidation [M5]	0.000195877	1	3	1	P08727	0.0002314
FALSE	TDLEMQIEGLKEELAYLKK	1xOxidation [M5]	0.000195877	1	3	1	P08727	0.0002314
FALSE	VLDELTLAR		0.000195877	3	11	5	P02533; P08727; P08779	0.0002314
High	P35579	Myosin-9 OS=Homo sapiens OX=9606 GN=MYH9 PE=1 SV=4	76.757	11	18	20	14	51.54
Checked	Sequence	Modifications	Qvality q-value	# Protein Groups	# Proteins	# PSMs	Master Protein Accessions	Percolator q-Value (by Search Engine): Sequest HT
FALSE	DELADEIANSSGK		0.000195877	1	1	1	P35579	0.0002314
FALSE	DLEGLSQR		0.000865749	1	1	1	P35579	0.000926
FALSE	EDQSILCTGESGAGK	1xCarbamidomethyl [C7]	0.000195877	3	9	1	P35580; P35579; Q7Z406	0.0002314
FALSE	ELEDATETADAMNR	1xOxidation [M12]	0.000195877	1	1	2	P35579	0.0002314
FALSE	EQADFAIEALAK		0.000195877	1	1	1	P35579	0.0002314
FALSE	HSQAVEELAEQLEQTKR		0.000508395	1	1	1	P35579	0.0004801
FALSE	KFDQLLAEEK		0.000195877	3	6	1	P35580; P35579; Q7Z406	0.0002314
FALSE	KVEAQLQELQVK		0.00153409	1	1	1	P35579	0.001562
FALSE	IAQLEEELEEEQGNTELINDR		0.000195877	1	1	1	P35579	0.0002314
FALSE	IAQLEEQLDNETK		0.000195877	1	1	1	P35579	0.0002314
FALSE	LDPHLVLDQLR		0.000195877	2	2	1	P35580; P35579	0.0002314
FALSE	LEVNLQAMK	1xOxidation [M8]	0.000338116	1	1	1	P35579	0.0003355
FALSE	LKDVLLQVDDERR		0.000195877	1	1	1	P35579	0.0002314
FALSE	LQQELDDLLVDLDHQR		0.000195877	1	1	1	P35579	0.0002314
FALSE	LQVELDNVTGLLSQSDSK		0.000195877	1	1	1	P35579	0.0002314
FALSE	QAQQERDELADEIANSSGK		0.000195877	1	1	1	P35579	0.0002314
FALSE	TQLEELEDELQATEDAK		0.000195877	2	3	1	P35580; P35579	0.0002314
FALSE	VEAQLQELQVK		0.000195877	1	1	2	P35579	0.0002314
High	A8MXP9	Matrin-3 OS=Homo sapiens OX=9606 GN=MATR3 PE=1 SV=1	76.717	23	17	22	17	72.26
Checked	Sequence	Modifications	Qvality q-value	# Protein Groups	# Proteins	# PSMs	Master Protein Accessions	Percolator q-Value (by Search Engine): Sequest HT
FALSE	ALWFQGR		0.00356835	1	5	1	A8MXP9	0.003552
FALSE	DLDELSR		0.00307092	1	4	1	A8MXP9	0.003158
FALSE	DLDELSRYPEDK		0.000195877	1	4	3	A8MXP9	0.0002314
FALSE	DLDELSRYPEDKITPENLPQILLQLK		0.000195877	1	4	1	A8MXP9	0.0002314
FALSE	DSFDDRGPSLNPVLDYDHGSR		0.000195877	1	4	2	A8MXP9	0.0002314
FALSE	GAPPSSNIEDFHGLLPK		0.000195877	1	5	1	A8MXP9	0.0002314
FALSE	GDADQASNILASFGLSAR		0.000338116	1	4	1	A8MXP9	0.0003355
FALSE	GNLGAGNGNLQGPR		0.000195877	1	11	2	A8MXP9	0.0002314
FALSE	GYPHLCSICDLPVHSNK	2xCarbamidomethyl [C6; C9]	0.00204937	1	5	1	A8MXP9	0.002108
FALSE	LCSLFYTNEEVAK	1xCarbamidomethyl [C2]	0.000195877	1	4	1	A8MXP9	0.0002314
FALSE	IGPYQPNVPVGIDYVIPK		0.000195877	1	4	1	A8MXP9	0.0002314
FALSE	ITPENLPQILLQLK		0.000195877	1	4	1	A8MXP9	0.0002314
FALSE	SQAFIEMETR	1xOxidation [M7]	0.000338116	1	5	1	A8MXP9	0.0003355
FALSE	TEEGPTLSYGR		0.000195877	1	4	2	A8MXP9	0.0002314
FALSE	VVHIMDFQR	1xOxidation [M5]	0.00562049	1	11	1	A8MXP9	0.005414
FALSE	YPEDKITPENLPQILLQLK		0.000195877	1	4	1	A8MXP9	0.0002314
FALSE	YQLLQLVEPFGVISNHLILNK		0.000195877	1	10	1	A8MXP9	0.0002314
High	Q08945	FACT complex subunit SSRP1 OS=Homo sapiens OX=9606 GN=SSRP1 PE=1 SV=1	76.517	35	20	29	20	63.22
Checked	Sequence	Modifications	Qvality q-value	# Protein Groups	# Proteins	# PSMs	Master Protein Accessions	Percolator q-Value (by Search Engine): Sequest HT
FALSE	ADVIQATGDAICIFR	1xCarbamidomethyl [C12]	0.000195877	1	2	1	Q08945	0.0002314
FALSE	ASSGLLYPLER		0.000617986	1	1	2	Q08945	0.0006204
FALSE	ELQCLTPR	1xCarbamidomethyl [C4]	0.00281813	1	2	1	Q08945	0.002839
FALSE	FDEISFVNFAR		0.000195877	1	1	3	Q08945	0.0002314
FALSE	FGGQLLSFDIGDQPVFEIPLSNVSQCTTGK	1xCarbamidomethyl [C26]	0.000338116	1	3	1	Q08945	0.0003355
FALSE	FYVPPTQEDGVDPVEAFAQNVLSK		0.000195877	1	2	1	Q08945	0.0002314
FALSE	GFIYVHKPPVHIR		0.000195877	1	1	3	Q08945	0.0002314
FALSE	GWNWGTVK		0.00344371	1	3	1	Q08945	0.003453
FALSE	KITVPGNFQGHSGAQCITCSYK	2xCarbamidomethyl [C16; C19]	0.00243426	1	1	1	Q08945	0.002524
FALSE	LFDFVNAK		0.000617986	1	2	3	Q08945	0.0007045
FALSE	LFLLPHK		0.000865749	1	2	1	Q08945	0.000926
FALSE	IPYTTVLR		0.000865749	1	2	1	Q08945	0.001021
FALSE	ITVPGNFQGHSGAQCITCSYK	2xCarbamidomethyl [C15; C18]	0.000195877	1	1	1	Q08945	0.0002314
FALSE	IYPTFLHLHGK		0.000195877	1	2	1	Q08945	0.0002314
FALSE	NMSGSLYEMVSR	2xOxidation [M2; M9]	0.000617986	1	1	1	Q08945	0.0007045
FALSE	QGTQYTFSSIER		0.000195877	1	1	2	Q08945	0.0002314
FALSE	QGTQYTFSSIEREEYGK		0.000195877	1	1	1	Q08945	0.0002314
FALSE	QMFFVISLDPPIK	1xOxidation [M2]	0.000195877	1	2	1	Q08945	0.0002314
FALSE	SFDFEIETK		0.000617986	1	1	2	Q08945	0.0006204
FALSE	TGKVDNIQAGELTEGIWR		0.000195877	1	1	1	Q08945	0.0002314
High	Q14669	E3 ubiquitin-protein ligase TRIP12 OS=Homo sapiens OX=9606 GN=TRIP12 PE=1 SV=1	75.657	13	20	21	20	49.54
Checked	Sequence	Modifications	Qvality q-value	# Protein Groups	# Proteins	# PSMs	Master Protein Accessions	Percolator q-Value (by Search Engine): Sequest HT
FALSE	ADLGLWR		0.00243426	1	1	1	Q14669	0.002524
FALSE	DIPVTIHNLEEYLR		0.000195877	1	2	1	Q14669	0.0002314
FALSE	ESTDDESNPLGR		0.000195877	1	1	1	Q14669	0.0002314
FALSE	FLFEILSSFDNEQQR		0.000195877	1	2	1	Q14669	0.0002314
FALSE	GEEVTLSNPK		0.000338116	1	1	1	Q14669	0.0003355
FALSE	GNAQNTDGAIWQWR		0.000338116	1	1	1	Q14669	0.0003355
FALSE	IDPLALVQAIER		0.000195877	1	1	1	Q14669	0.0002314
FALSE	LFLQFVTGSPR		0.000195877	1	2	1	Q14669	0.0002314
FALSE	LLDTNPEINQSDSQDSR		0.000195877	1	1	1	Q14669	0.0002314
FALSE	LPDIFSVYFR		0.000195877	1	1	2	Q14669	0.0002314
FALSE	LSLPGSSK		0.000865749	1	2	1	Q14669	0.000926
FALSE	LVDLPLGLPFYK		0.000338116	1	2	1	Q14669	0.0003355
FALSE	LVDNFQHEENLLQQVASK		0.000195877	1	1	1	Q14669	0.0002314
FALSE	MADPESNQEAVNSSAAR	1xOxidation [M1]	0.000195877	1	3	1	Q14669	0.0002314
FALSE	QFSIQAEDER		0.000195877	1	1	1	Q14669	0.0002314
FALSE	QLLLYLTSK		0.000338116	1	1	1	Q14669	0.0003355
FALSE	SCSSSSAVIVPQPEDPDRANTSER	1xCarbamidomethyl [C2]	0.000195877	1	6	1	Q14669	0.0002314
FALSE	SLNPPLTIVR		0.000338116	1	1	1	Q14669	0.0003355
FALSE	SSAVVVDAIPVFLEK		0.000195877	1	1	1	Q14669	0.0002314
FALSE	SSFLASLNPK		0.000195877	1	1	1	Q14669	0.0002314
High	O95793	Double-stranded RNA-binding protein Staufen homolog 1 OS=Homo sapiens OX=9606 GN=STAU1 PE=1 SV=2	75.613	43	19	21	11	52.61
Checked	Sequence	Modifications	Qvality q-value	# Protein Groups	# Proteins	# PSMs	Master Protein Accessions	Percolator q-Value (by Search Engine): Sequest HT
FALSE	ELLYGGTSPTAETILK		0.000195877	1	3	1	O95793	0.0002314
FALSE	ESEEENLNKSEISQVFEIALKR		0.000195877	2	4	1	O95793; Q5JW28	0.0002314
FALSE	KEKEPEYTLLTER		0.000865749	1	3	1	O95793	0.000926
FALSE	ILQNEPLPER		0.000195877	2	5	1	O95793; Q5JW28	0.0002314
FALSE	LLSELDQQSTEMPR	1xOxidation [M12]	0.000195877	1	3	2	O95793	0.0002314
FALSE	LPPLPAVER		0.00230665	2	4	1	O95793; Q5JW28	0.002422
FALSE	NAAENMLEILGFK	1xOxidation [M6]	0.000195877	1	3	1	O95793	0.0002314
FALSE	NAAIAVLEELK		0.000195877	2	4	1	O95793; Q5JW28	0.0002314
FALSE	NAAIAVLEELKK		0.000195877	2	4	1	O95793; Q5JW28	0.0002314
FALSE	NLPVNFEVAR		0.000338116	1	3	1	O95793	0.0003355
FALSE	NNKNEFVSLINCSSQPPLISHGIGK	1xCarbamidomethyl [C12]	0.000195877	1	3	2	O95793	0.0002314
FALSE	NNISSGHVPHGPLTRPSEQLDYLSR		0.000865749	1	3	1	O95793	0.001021
FALSE	SEISQVFEIALK		0.000195877	2	4	1	O95793; Q5JW28	0.0002314
FALSE	SEISQVFEIALKR		0.000195877	2	4	1	O95793; Q5JW28	0.0002314
FALSE	TKPIVKPQTSPEYGQGINPISR		0.000195877	1	2	1	O95793	0.0002314
FALSE	VPQAQPTKPALK		0.000195877	1	2	1	O95793	0.0002314
FALSE	VQGFQVEYK		0.000338116	1	3	1	O95793	0.0003355
FALSE	VSVGEFVGEGEGK		0.000195877	2	4	1	O95793; Q5JW28	0.0002314
FALSE	VTFFEPGSGDENGTSNKEDEFR		0.000195877	1	2	1	O95793	0.0002314
High	P42167	Lamina-associated polypeptide 2, isoforms beta/gamma OS=Homo sapiens OX=9606 GN=TMPO PE=1 SV=2	73.728	41	16	23	6	65.75
Checked	Sequence	Modifications	Qvality q-value	# Protein Groups	# Proteins	# PSMs	Master Protein Accessions	Percolator q-Value (by Search Engine): Sequest HT
FALSE	DILKEMFPYEASTPTGISASCR	1xCarbamidomethyl [C21]; 1xOxidation [M6]	0.000508395	1	3	1	P42167	0.0004801
FALSE	DVYVQLYLQHLTAR		0.000195877	2	3	1	P42167; P42166	0.0002314
FALSE	EPTPVLGSGAAAAGR		0.000195877	2	3	1	P42167; P42166	0.0002314
FALSE	GGPLQALTR		0.000617986	1	1	3	P42167	0.0007045
FALSE	GPPDFSSDEER		0.00754518	2	3	1	P42167; P42166	0.006876
FALSE	GPPDFSSDEEREPTPVLGSGAAAAGR		0.000195877	2	3	3	P42167; P42166	0.0002314
FALSE	HASPILPITEFSDIPR		0.000195877	1	3	2	P42167	0.0002314
FALSE	KDVYVQLYLQHLTAR		0.000195877	2	3	1	P42167; P42166	0.0002314
FALSE	LKSELVANNVTLPAGEQR		0.000195877	2	3	1	P42167; P42166	0.0002314
FALSE	NRPPLPAGTNSK		0.0057423	2	3	1	P42167; P42166	0.005514
FALSE	QEDKDDLDVTELTNEDLLDQLVK		0.000195877	2	4	1	P42167; P42166	0.0002314
FALSE	RVEHNQSYSQAGITETEWTSGSSK		0.000195877	1	1	1	P42167	0.0002314
FALSE	SELVANNVTLPAGEQR		0.000338116	2	3	1	P42167; P42166	0.0003355
FALSE	VEHNQSYSQAGITETEWTSGSSK		0.000195877	1	1	1	P42167	0.0002314
FALSE	YGVNPGPIVGTTR		0.000195877	2	4	2	P42167; P42166	0.0002314
FALSE	YVPLADVK		0.00428737	1	3	2	P42167	0.004123
High	Q13435	Splicing factor 3B subunit 2 OS=Homo sapiens OX=9606 GN=SF3B2 PE=1 SV=2	73.375	28	20	32	20	71.01
Checked	Sequence	Modifications	Qvality q-value	# Protein Groups	# Proteins	# PSMs	Master Protein Accessions	Percolator q-Value (by Search Engine): Sequest HT
FALSE	AAVLLEQER		0.000617986	1	4	2	Q13435	0.0007045
FALSE	AELQLPPPPPPGHYGAWAAQELQAK		0.000195877	1	5	2	Q13435	0.0002314
FALSE	FTVAELK		0.00100648	1	2	2	Q13435	0.001136
FALSE	GIEKPPFELPDFIK		0.000195877	1	2	1	Q13435	0.0002314
FALSE	GIEKPPFELPDFIKR		0.000195877	1	2	2	Q13435	0.0002314
FALSE	GPPPPPGDENREMDDPSVGPK	1xOxidation [M13]	0.000338116	1	5	3	Q13435	0.0003355
FALSE	GSDSPAADVEIEYVTEEPEIYEPNFIFFK		0.000195877	1	3	1	Q13435	0.0002314
FALSE	KIEEAMDGSETPQLFTVLPEKR	1xOxidation [M6]	0.000195877	1	2	1	Q13435	0.0002314
FALSE	KPGDLSDELR		0.000338116	1	3	1	Q13435	0.0003355
FALSE	LAEIGAPIQGNR		0.000195877	1	5	1	Q13435	0.0002314
FALSE	LAEIGAPIQGNREELVER		0.000195877	1	5	2	Q13435	0.0002314
FALSE	LAQQQAALLMQQEER	1xOxidation [M10]	0.000195877	1	5	1	Q13435	0.0002314
FALSE	IDIDYQK		0.00153409	1	2	2	Q13435	0.001562
FALSE	LHDAFFK		0.00344371	1	2	1	Q13435	0.003453
FALSE	LTIHGDLYYEGK		0.000195877	1	3	2	Q13435	0.0002314
FALSE	QQGDHSLKEHELLEQQK		0.000195877	1	2	1	Q13435	0.0002314
FALSE	RGIEKPPFELPDFIK		0.00394217	1	2	1	Q13435	0.003853
FALSE	VGEPVALSEEER		0.000195877	1	6	2	Q13435	0.0002314
FALSE	VPPPWLIAMQR	1xOxidation [M9]	0.000865749	1	3	2	Q13435	0.001021
FALSE	YGPPPSYPNLK		0.000195877	1	3	2	Q13435	0.0002314
High	Q9UQE7	Structural maintenance of chromosomes protein 3 OS=Homo sapiens OX=9606 GN=SMC3 PE=1 SV=2	72.867	18	18	22	18	57.03
Checked	Sequence	Modifications	Qvality q-value	# Protein Groups	# Proteins	# PSMs	Master Protein Accessions	Percolator q-Value (by Search Engine): Sequest HT
FALSE	AELGTDLLSQLSLEDQKR		0.000195877	1	1	1	Q9UQE7	0.0002314
FALSE	ALDQFVNFSEQK		0.000195877	1	1	1	Q9UQE7	0.0002314
FALSE	ALEYTIYNQELNETR		0.000195877	1	1	1	Q9UQE7	0.0002314
FALSE	AILNGIDSINK		0.000338116	1	1	1	Q9UQE7	0.0003355
FALSE	DLQDELAGNSEQR		0.000195877	1	1	1	Q9UQE7	0.0002314
FALSE	DQTIVDPFSSK		0.000617986	1	1	2	Q9UQE7	0.0007045
FALSE	ETEGGTVLTATTSELEAINKR		0.000195877	1	1	1	Q9UQE7	0.0002314
FALSE	GALTGGYYDTR		0.000774637	1	1	1	Q9UQE7	0.0008367
FALSE	LALLHEGTGPR		0.00204937	1	1	1	Q9UQE7	0.002217
FALSE	LDQVEQELNELR		0.000617986	1	1	2	Q9UQE7	0.0007045
FALSE	LFYHIVDSDEVSTK		0.000195877	1	1	1	Q9UQE7	0.0002314
FALSE	NLEQYNKLDQDLNEVK		0.000195877	1	1	1	Q9UQE7	0.0002314
FALSE	QVIIQGFR		0.000774637	1	1	2	Q9UQE7	0.0008367
FALSE	SEDLDNSIDKTEAGIK		0.000195877	1	1	1	Q9UQE7	0.0002314
FALSE	SLDQAINDK		0.000508395	1	1	1	Q9UQE7	0.0004801
FALSE	VDALNDEIR		0.000508395	1	1	1	Q9UQE7	0.0004801
FALSE	VETYLNENLR		0.000338116	1	1	1	Q9UQE7	0.0003355
FALSE	YQTLSLK		0.00165314	1	1	2	Q9UQE7	0.001656
High	A0A1W2PQ51	Probable ATP-dependent RNA helicase DDX17 OS=Homo sapiens OX=9606 GN=DDX17 PE=1 SV=1	72.75	29	18	26	12	63.4
Checked	Sequence	Modifications	Qvality q-value	# Protein Groups	# Proteins	# PSMs	Master Protein Accessions	Percolator q-Value (by Search Engine): Sequest HT
FALSE	APILIATDVASR		0.000195877	2	7	2	A0A1W2PQ51; J3KTA4	0.0002314
FALSE	CTYLVLDEADR	1xCarbamidomethyl [C1]	0.000195877	1	4	1	A0A1W2PQ51	0.0002314
FALSE	DMVGIAQTGSGK	1xOxidation [M2]	0.00204937	1	4	1	A0A1W2PQ51	0.002217
FALSE	DWVLNEFR		0.00100648	1	5	1	A0A1W2PQ51	0.001136
FALSE	ELAQQVQQVADDYGK		0.000195877	1	4	1	A0A1W2PQ51	0.0002314
FALSE	FVINYDYPNSSEDYVHR		0.000195877	1	4	1	A0A1W2PQ51	0.0002314
FALSE	GDGPICLVLAPTR	1xCarbamidomethyl [C6]	0.000195877	2	8	3	A0A1W2PQ51; J3KTA4	0.0002314
FALSE	GVEICIATPGR	1xCarbamidomethyl [C5]	0.000338116	2	8	2	A0A1W2PQ51; J3KTA4	0.0003355
FALSE	KIVDQIRPDR		0.000338116	2	8	1	A0A1W2PQ51; J3KTA4	0.0003355
FALSE	LIDFLESGK		0.000338116	1	4	1	A0A1W2PQ51	0.0003355
FALSE	LTPYEVDELRR		0.000195877	1	4	1	A0A1W2PQ51	0.0002314
FALSE	MLDMGFEPQIR	2xOxidation [M1; M4]	0.000195877	3	25	3	O00571; A0A1W2PQ51; J3KTA4	0.0002314
FALSE	QLAEDFLR		0.000617986	1	4	1	A0A1W2PQ51	0.0006204
FALSE	QTLMWSATWPK	1xOxidation [M4]	0.000195877	2	8	1	A0A1W2PQ51; J3KTA4	0.0002314
FALSE	SSQSSSQQFSGIGR		0.000195877	1	4	1	A0A1W2PQ51	0.0002314
FALSE	TLAYLLPAIVHINHQPYLER		0.000195877	1	4	1	A0A1W2PQ51	0.0002314
FALSE	TIIFVETK		0.000508395	1	4	2	A0A1W2PQ51	0.0004801
FALSE	VLEEANQAINPK		0.000195877	1	4	2	A0A1W2PQ51	0.0002314
High	P11021	Endoplasmic reticulum chaperone BiP OS=Homo sapiens OX=9606 GN=HSPA5 PE=1 SV=2	71.832	31	18	22	16	54.05
Checked	Sequence	Modifications	Qvality q-value	# Protein Groups	# Proteins	# PSMs	Master Protein Accessions	Percolator q-Value (by Search Engine): Sequest HT
FALSE	AKFEELNMDLFR	1xOxidation [M8]	0.00850398	1	1	1	P11021	0.00776
FALSE	DAGTIAGLNVMR	1xOxidation [M11]	0.000338116	1	1	1	P11021	0.0003355
FALSE	DNHLLGTFDLTGIPPAPR		0.000865749	1	1	1	P11021	0.000926
FALSE	ELEEIVQPIISK		0.000195877	1	1	2	P11021	0.0002314
FALSE	FEELNMDLFR	1xOxidation [M6]	0.000338116	1	1	1	P11021	0.0003355
FALSE	KKELEEIVQPIISK		0.0068287	1	1	1	P11021	0.006295
FALSE	KSDIDEIVLVGGSTR		0.000195877	1	1	1	P11021	0.0002314
FALSE	KVTHAVVTVPAYFNDAQR		0.000338116	1	1	1	P11021	0.0003355
FALSE	IEWLESHQDADIEDFK		0.000195877	1	1	1	P11021	0.0002314
FALSE	IINEPTAAAIAYGLDK		0.000195877	2	9	1	P11142; P11021	0.0002314
FALSE	IINEPTAAAIAYGLDKR		0.000195877	1	1	2	P11021	0.0002314
FALSE	ITPSYVAFTPEGER		0.000195877	1	1	1	P11021	0.0002314
FALSE	LYGSAGPPPTGEEDTAEKDEL		0.000195877	1	1	1	P11021	0.0002314
FALSE	NQLTSNPENTVFDAKR		0.000195877	1	1	1	P11021	0.0002314
FALSE	TFAPEEISAMVLTK	1xOxidation [M10]	0.000195877	1	1	1	P11021	0.0002314
FALSE	VEILANDQGNR		0.000195877	3	18	6	A0A0G2JIW1; P11142; P11021	0.0002314
FALSE	VLEDSDLK		0.000865749	1	1	1	P11021	0.001021
FALSE	VTHAVVTVPAYFNDAQR		0.000195877	1	1	1	P11021	0.0002314
High	O14979	Heterogeneous nuclear ribonucleoprotein D-like OS=Homo sapiens OX=9606 GN=HNRNPDL PE=1 SV=3	69.957	28	16	25	14	71.93
Checked	Sequence	Modifications	Qvality q-value	# Protein Groups	# Proteins	# PSMs	Master Protein Accessions	Percolator q-Value (by Search Engine): Sequest HT
FALSE	DAASVDKVLELK		0.000195877	1	2	1	O14979	0.0002314
FALSE	DLTEYLSR		0.00622596	1	2	2	O14979	0.00591
FALSE	EYFGAFGEIENIELPMDTK	1xOxidation [M16]	0.000195877	1	2	1	O14979	0.0002314
FALSE	FGEVVDCTIK	1xCarbamidomethyl [C7]	0.000195877	3	13	4	H0Y8G5; D6RBZ0; O14979	0.0002314
FALSE	GFCFITYTDEEPVKK	1xCarbamidomethyl [C3]	0.000195877	1	2	2	O14979	0.0002314
FALSE	GFGFVLFK		0.00394217	2	8	2	H0Y8G5; O14979	0.003853
FALSE	GFGFVLFKDAASVDK		0.000195877	1	2	2	O14979	0.0002314
FALSE	KDLTEYLSR		0.000338116	1	2	1	O14979	0.0003355
FALSE	KVFVGGLSPDTSEEQIK		0.000338116	1	2	2	O14979	0.0003355
FALSE	MFIGGLSWDTSK		0.000195877	1	2	2	O14979	0.0002314
FALSE	MFIGGLSWDTSK	1xOxidation [M1]	0.000195877	1	2	1	O14979	0.0002314
FALSE	MFIGGLSWDTSKK	1xOxidation [M1]	0.000195877	1	2	1	O14979	0.0002314
FALSE	QLAPLLPSLAPSSAR		0.000195877	1	2	1	O14979	0.0002314
FALSE	RGFCFITYTDEEPVK	1xCarbamidomethyl [C4]	0.000195877	1	2	1	O14979	0.0002314
FALSE	RGFCFITYTDEEPVKK	1xCarbamidomethyl [C4]	0.000195877	1	2	1	O14979	0.0002314
FALSE	VFVGGLSPDTSEEQIK		0.000195877	1	2	1	O14979	0.0002314
FALSE	VFVGGLSPDTSEEQIKEYFGAFGEIENIELPMDTK	1xOxidation [M32]	0.000195877	1	2	1	O14979	0.0002314
High	Q9BQG0	Myb-binding protein 1A OS=Homo sapiens OX=9606 GN=MYBBP1A PE=1 SV=2	69.524	17	18	20	18	53.71
Checked	Sequence	Modifications	Qvality q-value	# Protein Groups	# Proteins	# PSMs	Master Protein Accessions	Percolator q-Value (by Search Engine): Sequest HT
FALSE	ALVDILSEVSK		0.000338116	1	2	1	Q9BQG0	0.0003355
FALSE	ATLQEILPEVLK		0.000195877	1	2	1	Q9BQG0	0.0002314
FALSE	EFLDFFWDIAKPEQETR		0.000195877	1	1	1	Q9BQG0	0.0002314
FALSE	EIPSATQSPISK		0.000338116	1	2	1	Q9BQG0	0.0003355
FALSE	EVVEQGLLK		0.000338116	1	2	2	Q9BQG0	0.0003355
FALSE	FAPEMDDYVGTFLEGCQDDPER	1xCarbamidomethyl [C16]; 1xOxidation [M5]	0.000617986	1	2	1	Q9BQG0	0.0007045
FALSE	FLSPPALQGYVAWLR		0.000338116	1	2	1	Q9BQG0	0.0003355
FALSE	KALVDILSEVSK		0.000617986	1	2	1	Q9BQG0	0.0007045
FALSE	KLPAIALDLLR		0.000338116	1	2	1	Q9BQG0	0.0003355
FALSE	LLGAALPLLTK		0.000195877	1	2	1	Q9BQG0	0.0002314
FALSE	LLQALAQYQNHLQEQPR		0.000195877	1	2	1	Q9BQG0	0.0002314
FALSE	LITGLGVGR		0.000865749	1	1	1	Q9BQG0	0.000926
FALSE	LPAIALDLLR		0.000195877	1	2	1	Q9BQG0	0.0002314
FALSE	LVGSVNLFSDENVPR		0.000508395	1	2	1	Q9BQG0	0.0004801
FALSE	QPDSPTALYHFNASLYLLR		0.000195877	1	2	2	Q9BQG0	0.0002314
FALSE	SPAESCDLLGDIQTCIR	2xCarbamidomethyl [C6; C15]	0.000195877	1	2	1	Q9BQG0	0.0002314
FALSE	VLDLVEVLVTK		0.000195877	1	2	1	Q9BQG0	0.0002314
FALSE	VYSTALSSFLTK		0.000195877	1	2	1	Q9BQG0	0.0002314
High	H0Y8G5	Heterogeneous nuclear ribonucleoprotein D0 (Fragment) OS=Homo sapiens OX=9606 GN=HNRNPD PE=1 SV=8	68.295	42	15	26	13	70.71
Checked	Sequence	Modifications	Qvality q-value	# Protein Groups	# Proteins	# PSMs	Master Protein Accessions	Percolator q-Value (by Search Engine): Sequest HT
FALSE	DLKDYFSK		0.000617986	1	7	2	H0Y8G5	0.0007045
FALSE	EQYQQQQQWGSR		0.000195877	1	3	1	H0Y8G5	0.0002314
FALSE	EYFGGFGEVESIELPMDNK	1xOxidation [M16]	0.000195877	1	4	1	H0Y8G5	0.0002314
FALSE	FGEVVDCTIK	1xCarbamidomethyl [C7]	0.000195877	3	13	4	H0Y8G5; D6RBZ0; O14979	0.0002314
FALSE	FGEVVDCTLKLDPITGR	1xCarbamidomethyl [C7]	0.000195877	1	7	1	H0Y8G5	0.0002314
FALSE	GFCFITFK	1xCarbamidomethyl [C3]	0.000508395	1	3	2	H0Y8G5	0.0004801
FALSE	GFCFITFKEEEPVKK	1xCarbamidomethyl [C3]	0.000195877	1	3	2	H0Y8G5	0.0002314
FALSE	GFGFVLFK		0.00394217	2	8	2	H0Y8G5; O14979	0.003853
FALSE	KIFVGGLSPDTPEEK		0.000338116	1	5	2	H0Y8G5	0.0003355
FALSE	IFVGGLSPDTPEEK		0.000195877	1	5	4	H0Y8G5	0.0002314
FALSE	IREYFGGFGEVESIELPMDNK	1xOxidation [M18]	0.000195877	1	4	1	H0Y8G5	0.0002314
FALSE	MFIGGLSWDTTK		0.000195877	1	7	1	H0Y8G5	0.0002314
FALSE	MFIGGLSWDTTK	1xOxidation [M1]	0.000195877	1	7	3	H0Y8G5	0.0002314
FALSE	MFIGGLSWDTTKK	1xOxidation [M1]	0.000195877	1	7	1	H0Y8G5	0.0002314
FALSE	RGFCFITFK	1xCarbamidomethyl [C4]	0.00910112	1	3	1	H0Y8G5	0.008246
FALSE	RGFCFITFKEEEPVK	1xCarbamidomethyl [C4]	0.000195877	1	3	1	H0Y8G5	0.0002314
High	B4DY09	Interleukin enhancer-binding factor 2 OS=Homo sapiens OX=9606 GN=ILF2 PE=1 SV=1	68.268	59	14	28	14	74.75
Checked	Sequence	Modifications	Qvality q-value	# Protein Groups	# Proteins	# PSMs	Master Protein Accessions	Percolator q-Value (by Search Engine): Sequest HT
FALSE	AQDPSEVLTMLTNETGFEISSSDATVK	1xOxidation [M10]	0.000338116	1	2	1	B4DY09	0.0003355
FALSE	EGEEEEENTEEPPQGEEEESMETQE	1xOxidation [M21]	0.00204937	1	2	1	B4DY09	0.002217
FALSE	KLDPELHLDIK		0.000338116	1	2	1	B4DY09	0.0003355
FALSE	KILGQEGDASYLASEISTWDGVIVTPSEK		0.000195877	1	2	2	B4DY09	0.0002314
FALSE	ILGQEGDASYLASEISTWDGVIVTPSEK		0.000195877	1	2	1	B4DY09	0.0002314
FALSE	ILITTVPPNLR		0.000195877	1	2	6	B4DY09	0.0002314
FALSE	ILPTLEAVAALGNK		0.000195877	1	3	1	B4DY09	0.0002314
FALSE	INNVIDNLIVAPGTFEVQIEEVR		0.000195877	1	4	1	B4DY09	0.0002314
FALSE	NQDLAPNSAEQASILSLVTK		0.000338116	1	4	1	B4DY09	0.0003355
FALSE	QPLALNVAYR		0.000195877	1	2	2	B4DY09	0.0002314
FALSE	RNQDLAPNSAEQASILSLVTK		0.000195877	1	4	1	B4DY09	0.0002314
FALSE	VKPAPDETSFSEALLK		0.000195877	1	4	2	B4DY09	0.0002314
FALSE	VLQSALAAIR		0.000195877	1	2	4	B4DY09	0.0002314
FALSE	WFEENASQSTVK		0.000195877	1	2	4	B4DY09	0.0002314
High	P42166	Lamina-associated polypeptide 2, isoform alpha OS=Homo sapiens OX=9606 GN=TMPO PE=1 SV=2	68.197	29	18	22	8	51.99
Checked	Sequence	Modifications	Qvality q-value	# Protein Groups	# Proteins	# PSMs	Master Protein Accessions	Percolator q-Value (by Search Engine): Sequest HT
FALSE	DVYVQLYLQHLTAR		0.000195877	2	3	1	P42167; P42166	0.0002314
FALSE	EATQILSVPK		0.000617986	1	1	2	P42166	0.0006204
FALSE	EPLVATNLPGR		0.000508395	1	1	1	P42166	0.0004801
FALSE	EPTPVLGSGAAAAGR		0.000195877	2	3	1	P42167; P42166	0.0002314
FALSE	GGTLFGGEVCK	1xCarbamidomethyl [C10]	0.000865749	1	1	1	P42166	0.000926
FALSE	GPPDFSSDEER		0.00754518	2	3	1	P42167; P42166	0.006876
FALSE	GPPDFSSDEEREPTPVLGSGAAAAGR		0.000195877	2	3	3	P42167; P42166	0.0002314
FALSE	KDVYVQLYLQHLTAR		0.000195877	2	3	1	P42167; P42166	0.0002314
FALSE	IDASELSFPFHESILK		0.00100648	1	1	1	P42166	0.001136
FALSE	LKSELVANNVTLPAGEQR		0.000195877	2	3	1	P42167; P42166	0.0002314
FALSE	NRPPLPAGTNSK		0.0057423	2	3	1	P42167; P42166	0.005514
FALSE	QEDKDDLDVTELTNEDLLDQLVK		0.000195877	2	4	1	P42167; P42166	0.0002314
FALSE	SELVANNVTLPAGEQR		0.000338116	2	3	1	P42167; P42166	0.0003355
FALSE	SGIQPLCPER	1xCarbamidomethyl [C7]	0.00281813	1	1	1	P42166	0.002839
FALSE	THQALGILSK		0.0057423	1	1	1	P42166	0.005514
FALSE	TVVSHSLTTLGLEVAK		0.000195877	1	1	1	P42166	0.0002314
FALSE	VIEEEWQQVDR		0.000195877	1	1	1	P42166	0.0002314
FALSE	YGVNPGPIVGTTR		0.000195877	2	4	2	P42167; P42166	0.0002314
High	O75367	Core histone macro-H2A.1 OS=Homo sapiens OX=9606 GN=MACROH2A1 PE=1 SV=4	68.023	53	16	42	14	108.27
Checked	Sequence	Modifications	Qvality q-value	# Protein Groups	# Proteins	# PSMs	Master Protein Accessions	Percolator q-Value (by Search Engine): Sequest HT
FALSE	AASADSTTEGTPADGFTVLSTK		0.000195877	1	1	3	O75367	0.0002314
FALSE	AGVIFPVGR		0.000338116	2	5	2	Q9P0M6; O75367	0.0003355
FALSE	AISSYFVSTMSSSIK	1xOxidation [M10]	0.000195877	1	2	1	O75367	0.0002314
FALSE	DDLGNTLEK		0.00143802	1	1	1	O75367	0.001497
FALSE	EFVEAVLELR		0.000195877	1	2	2	O75367	0.0002314
FALSE	FVIHCNSPVWGADKCEELLEK	2xCarbamidomethyl [C5; C15]	0.000195877	1	2	1	O75367	0.0002314
FALSE	GKLEAIITPPPAK		0.000195877	1	2	4	O75367	0.0002314
FALSE	GVTIASGGVLPNIHPELLAK		0.000195877	1	2	1	O75367	0.0002314
FALSE	HILLAVANDEELNQLLK		0.000195877	2	3	5	Q9P0M6; O75367	0.0002314
FALSE	LEAIITPPPAK		0.000338116	1	2	2	O75367	0.0003355
FALSE	NCLALADDK	1xCarbamidomethyl [C2]	0.000195877	1	2	2	O75367	0.0002314
FALSE	NGPLEVAGAAVSAGHGLPAK		0.000195877	1	2	3	O75367	0.0002314
FALSE	QGEVSKAASADSTTEGTPADGFTVLSTK		0.00344371	1	1	1	O75367	0.003453
FALSE	QTAAQLILK		0.000338116	1	2	5	O75367	0.0003355
FALSE	SIAFPSIGSGR		0.000617986	1	2	4	O75367	0.0007045
FALSE	SLFLGQK		0.00153409	1	1	5	O75367	0.001562
High	Q5SSJ5	Heterochromatin protein 1-binding protein 3 OS=Homo sapiens OX=9606 GN=HP1BP3 PE=1 SV=1	67.672	37	19	32	19	78.66
Checked	Sequence	Modifications	Qvality q-value	# Protein Groups	# Proteins	# PSMs	Master Protein Accessions	Percolator q-Value (by Search Engine): Sequest HT
FALSE	ALPLIVGAQLIHADK		0.000195877	1	4	2	Q5SSJ5	0.0002314
FALSE	GASGSFVVVQK		0.000195877	1	3	3	Q5SSJ5	0.0002314
FALSE	GASGTFQLK		0.0011505	1	2	2	Q5SSJ5	0.001256
FALSE	GFSGTFQLCFPYYPSPGVLFPK	1xCarbamidomethyl [C9]	0.000195877	1	1	1	Q5SSJ5	0.0002314
FALSE	GQLEQITGK		0.000865749	1	3	3	Q5SSJ5	0.000926
FALSE	GQLEQITGKGASGTFQLK		0.000508395	1	2	1	Q5SSJ5	0.0004801
FALSE	KTIPSWATLSASQLAR		0.000195877	1	4	1	Q5SSJ5	0.0002314
FALSE	KYVSQYYPK		0.000617986	1	4	1	Q5SSJ5	0.0006204
FALSE	LAEGEEEKPEPDISSEESVSTVEEQENETPPATSSEAEQPK		0.000338116	1	4	1	Q5SSJ5	0.0003355
FALSE	LEDVLPLAFTR		0.000195877	1	4	2	Q5SSJ5	0.0002314
FALSE	MDAILTEAIK		0.000195877	1	4	1	Q5SSJ5	0.0002314
FALSE	MDAILTEAIK	1xOxidation [M1]	0.000195877	1	4	2	Q5SSJ5	0.0002314
FALSE	NGWMEQISGK	1xOxidation [M4]	0.00670592	1	1	1	Q5SSJ5	0.006295
FALSE	SGASVVAIR		0.000338116	1	4	3	Q5SSJ5	0.0003355
FALSE	SSAVDPEPQVK		0.000338116	1	4	2	Q5SSJ5	0.0003355
FALSE	TIPSWATLSASQLAR		0.000195877	1	4	2	Q5SSJ5	0.0002314
FALSE	VDIRPQLLKNALQR		0.000195877	1	4	1	Q5SSJ5	0.0002314
FALSE	YPSLELER		0.000865749	1	4	1	Q5SSJ5	0.000926
FALSE	YPSLELERR		0.0057423	1	4	1	Q5SSJ5	0.005514
FALSE	YVSQYYPK		0.00153409	1	4	1	Q5SSJ5	0.001562
High	Q9UKV3	Apoptotic chromatin condensation inducer in the nucleus OS=Homo sapiens OX=9606 GN=ACIN1 PE=1 SV=2	67.475	17	18	30	18	58.65
Checked	Sequence	Modifications	Qvality q-value	# Protein Groups	# Proteins	# PSMs	Master Protein Accessions	Percolator q-Value (by Search Engine): Sequest HT
FALSE	AAPCIYWLPLTDSQIVQK	1xCarbamidomethyl [C4]	0.000195877	1	4	1	Q9UKV3	0.0002314
FALSE	ASLVALPEQTASEEETPPPLLTK		0.000195877	1	3	1	Q9UKV3	0.0002314
FALSE	EFKEEGEEIPR		0.000338116	1	3	1	Q9UKV3	0.0003355
FALSE	FLCADYAEQDELDYHR	1xCarbamidomethyl [C3]	0.000195877	1	4	1	Q9UKV3	0.0002314
FALSE	GALMLENLQK	1xOxidation [M4]	0.00153409	1	3	1	Q9UKV3	0.001562
FALSE	GLLVDRPSETK		0.000338116	1	4	2	Q9UKV3	0.0003355
FALSE	GITEECLK	1xCarbamidomethyl [C6]	0.00230665	1	3	1	Q9UKV3	0.002422
FALSE	KPSISITTESLK		0.000338116	1	5	2	Q9UKV3	0.0003355
FALSE	KVTLGDTLTR		0.00269626	1	4	1	Q9UKV3	0.002634
FALSE	LLDDLFR		0.000865749	1	4	5	Q9UKV3	0.000926
FALSE	ISNIVHISNLVRPFTLGQLK		0.000195877	1	4	3	Q9UKV3	0.0002314
FALSE	SAQPLPLK		0.00153409	1	3	1	Q9UKV3	0.001562
FALSE	SGVSITIDDPVR		0.000338116	1	4	1	Q9UKV3	0.0003355
FALSE	TEEQGIPRPLHPPPPPPVQPPQHPR		0.000195877	1	4	4	Q9UKV3	0.0002314
FALSE	TGTLVEEAFWIDK		0.000195877	1	4	2	Q9UKV3	0.0002314
FALSE	TTSPLEEEER		0.000865749	1	3	1	Q9UKV3	0.000926
FALSE	TVTQVVPAEGQENGQR		0.000195877	1	5	1	Q9UKV3	0.0002314
FALSE	VTLGDTLTR		0.000338116	1	4	1	Q9UKV3	0.0003355
High	P23246	Splicing factor, proline- and glutamine-rich OS=Homo sapiens OX=9606 GN=SFPQ PE=1 SV=2	67.267	21	13	35	12	95.65
Checked	Sequence	Modifications	Qvality q-value	# Protein Groups	# Proteins	# PSMs	Master Protein Accessions	Percolator q-Value (by Search Engine): Sequest HT
FALSE	ANLSLLR		0.00850398	1	1	1	P23246	0.00776
FALSE	AVVIVDDR		0.000865749	2	4	5	P23246; Q15233	0.000926
FALSE	DKLESEMEDAYHEHQANLLR	1xOxidation [M7]	0.000195877	1	2	1	P23246	0.0002314
FALSE	FAQHGTFEYEYSQR		0.000195877	1	2	6	P23246	0.0002314
FALSE	FATHAAALSVR		0.000195877	1	1	4	P23246	0.0002314
FALSE	FGQGGAGPVGGQGPR		0.000195877	1	1	4	P23246	0.0002314
FALSE	GIVEFASKPAAR		0.000195877	1	1	1	P23246	0.0002314
FALSE	LFVGNLPADITEDEFK		0.000195877	1	1	1	P23246	0.0002314
FALSE	LFVGNLPADITEDEFKR		0.000195877	1	1	5	P23246	0.0002314
FALSE	NLSPYVSNELLEEAFSQFGPIER		0.000195877	1	1	3	P23246	0.0002314
FALSE	SPPPGMGLNQNR	1xOxidation [M6]	0.000617986	1	1	1	P23246	0.0007045
FALSE	YGEPGEVFINK		0.000195877	1	1	2	P23246	0.0002314
FALSE	YGEPGEVFINKGK		0.000195877	1	1	1	P23246	0.0002314
High	D6RBZ0	Heterogeneous nuclear ribonucleoprotein A/B OS=Homo sapiens OX=9606 GN=HNRNPAB PE=1 SV=1	67.254	31	14	29	13	81.57
Checked	Sequence	Modifications	Qvality q-value	# Protein Groups	# Proteins	# PSMs	Master Protein Accessions	Percolator q-Value (by Search Engine): Sequest HT
FALSE	DLKDYFTK		0.000617986	1	4	1	D6RBZ0	0.0007045
FALSE	EVYQQQQYGSGGR		0.000195877	1	4	1	D6RBZ0	0.0002314
FALSE	EYFGEFGEIEAIELPMDPK	1xOxidation [M16]	0.000195877	1	4	1	D6RBZ0	0.0002314
FALSE	FGEVVDCTIK	1xCarbamidomethyl [C7]	0.000195877	3	13	4	H0Y8G5; D6RBZ0; O14979	0.0002314
FALSE	GFGFILFK		0.000865749	1	4	2	D6RBZ0	0.000926
FALSE	GFVFITFK		0.00178174	1	4	1	D6RBZ0	0.001997
FALSE	GFVFITFKEEEPVK		0.000195877	1	4	1	D6RBZ0	0.0002314
FALSE	GFVFITFKEEEPVKK		0.000195877	1	4	2	D6RBZ0	0.0002314
FALSE	KIFVGGLNPEATEEK		0.000195877	1	3	2	D6RBZ0	0.0002314
FALSE	IFVGGLNPEATEEK		0.000195877	1	3	9	D6RBZ0	0.0002314
FALSE	IFVGGLNPEATEEKIR		0.000195877	1	3	1	D6RBZ0	0.0002314
FALSE	IREYFGEFGEIEAIELPMDPK	1xOxidation [M18]	0.000338116	1	4	1	D6RBZ0	0.0003355
FALSE	MFVGGLSWDTSK	1xOxidation [M1]	0.000195877	1	4	2	D6RBZ0	0.0002314
FALSE	MFVGGLSWDTSKK		0.000338116	1	4	1	D6RBZ0	0.0003355
FALSE	MFVGGLSWDTSKK	1xOxidation [M1]	0.000195877	1	4	1	D6RBZ0	0.0002314
High	Q00839	Heterogeneous nuclear ribonucleoprotein U OS=Homo sapiens OX=9606 GN=HNRNPU PE=1 SV=6	66.439	24	14	18	14	48.28
Checked	Sequence	Modifications	Qvality q-value	# Protein Groups	# Proteins	# PSMs	Master Protein Accessions	Percolator q-Value (by Search Engine): Sequest HT
FALSE	DIDIHEVR		0.00153409	1	11	2	Q00839	0.001562
FALSE	DLPEHAVLK		0.000617986	1	12	1	Q00839	0.0006204
FALSE	EKPYFPIPEEYTFIQNVPLEDR		0.000195877	1	11	1	Q00839	0.0002314
FALSE	GNFTLPEVAECFDEITYVELQK	1xCarbamidomethyl [C11]	0.000195877	1	10	1	Q00839	0.0002314
FALSE	GYFEYIEENK		0.000338116	1	5	1	Q00839	0.0003355
FALSE	GYFEYIEENKYSR		0.000195877	1	5	1	Q00839	0.0002314
FALSE	KDCEVVMMIGLPGAGK	1xCarbamidomethyl [C3]; 2xOxidation [M7; M8]	0.000195877	1	12	1	Q00839	0.0002314
FALSE	LNTLLQR		0.00441133	1	13	1	Q00839	0.004224
FALSE	LQAALDDEEAGGRPAMEPGNGSLDLGGDSAGR		0.00100648	1	3	1	Q00839	0.001136
FALSE	LQAALDDEEAGGRPAMEPGNGSLDLGGDSAGR	1xOxidation [M16]	0.000195877	1	3	1	Q00839	0.0002314
FALSE	LSASSLTMESFAFLWAGGR	1xOxidation [M8]	0.000338116	1	12	1	Q00839	0.0003355
FALSE	MCLFAGFQR	1xCarbamidomethyl [C2]; 1xOxidation [M1]	0.000338116	1	12	1	Q00839	0.0003355
FALSE	NFILDQTNVSAAAQR		0.000195877	1	12	2	Q00839	0.0002314
FALSE	NGQDLGVAFK		0.000338116	1	11	2	Q00839	0.0003355
FALSE	SSGPTSLFAVTVAPPGAR		0.000195877	1	5	1	Q00839	0.0002314
High	Q99986	Serine/threonine-protein kinase VRK1 OS=Homo sapiens OX=9606 GN=VRK1 PE=1 SV=1	66.366	51	18	29	18	65.87
Checked	Sequence	Modifications	Qvality q-value	# Protein Groups	# Proteins	# PSMs	Master Protein Accessions	Percolator q-Value (by Search Engine): Sequest HT
FALSE	ASNLLLNYK		0.000865749	1	2	1	Q99986	0.000926
FALSE	CHDGTIEFTSIDAHNGVAPSR	1xCarbamidomethyl [C1]	0.000195877	1	2	2	Q99986	0.0002314
FALSE	DDGKLDLSVVENGGLK		0.000195877	1	3	3	Q99986	0.0002314
FALSE	DILLQGLK		0.00281813	1	3	2	Q99986	0.002839
FALSE	DILLQGLKAIGSK		0.000617986	1	3	1	Q99986	0.0007045
FALSE	EIEESKEPGVEDTEWSNTQTEEAIQTR		0.000195877	1	2	2	Q99986	0.0002314
FALSE	ENIASLMDK	1xOxidation [M7]	0.000617986	1	3	1	Q99986	0.0007045
FALSE	HLAEQFAVGEIITDMAK	1xOxidation [M15]	0.000195877	1	1	2	Q99986	0.0002314
FALSE	KEIEESKEPGVEDTEWSNTQTEEAIQTR		0.000617986	1	2	1	Q99986	0.0007045
FALSE	KTVLQLSLR		0.000508395	1	2	1	Q99986	0.0004801
FALSE	LDLSVVENGGLK		0.000195877	1	3	1	Q99986	0.0002314
FALSE	LLDYTEKPLYENLR		0.000195877	1	3	4	Q99986	0.0002314
FALSE	LLDYTEKPLYENLRDILLQGLK		0.000865749	1	3	1	Q99986	0.001021
FALSE	NPDQVYLVDYGLAYR		0.000195877	1	2	2	Q99986	0.0002314
FALSE	TVLQLSLR		0.000617986	1	2	2	Q99986	0.0007045
FALSE	VEPSDNGPLFTELK		0.000195877	1	1	1	Q99986	0.0002314
FALSE	VGLPIGQGGFGCIYLADMNSSESVGSDAPCVVK	2xCarbamidomethyl [C12; C30]; 1xOxidation [M18]	0.000195877	1	1	1	Q99986	0.0002314
FALSE	YRENIASLMDK	1xOxidation [M9]	0.00922349	1	3	1	Q99986	0.008345
High	P13010	X-ray repair cross-complementing protein 5 OS=Homo sapiens OX=9606 GN=XRCC5 PE=1 SV=3	65.569	37	17	20	17	41.35
Checked	Sequence	Modifications	Qvality q-value	# Protein Groups	# Proteins	# PSMs	Master Protein Accessions	Percolator q-Value (by Search Engine): Sequest HT
FALSE	ANPQVGVAFPHIK		0.000195877	1	1	1	P13010	0.0002314
FALSE	DKPSGDTAAVFEEGGDVDDLLDMI	1xOxidation [M23]	0.00165314	1	1	1	P13010	0.001656
FALSE	DQVTAQEIFQDNHEDGPTAK		0.000195877	1	1	1	P13010	0.0002314
FALSE	EEASGSSVTAEEAK		0.000338116	1	1	1	P13010	0.0003355
FALSE	EPLPPIQQHIWNMLNPPAEVTTK	1xOxidation [M13]	0.000338116	1	1	1	P13010	0.0003355
FALSE	ETVYCLNDDDETEVLKEDIIQGFR	1xCarbamidomethyl [C5]	0.000195877	1	1	1	P13010	0.0002314
FALSE	HIEIFTDLSSR		0.000195877	1	2	1	P13010	0.0002314
FALSE	KKDQVTAQEIFQDNHEDGPTAK		0.00622596	1	1	1	P13010	0.005823
FALSE	KYAPTEAQLNAVDALIDSMSLAK	1xOxidation [M19]	0.000195877	1	1	1	P13010	0.0002314
FALSE	IQPGSQQADFLDALIVSMDVIQHETIGK	1xOxidation [M18]	0.000617986	1	2	1	P13010	0.0007045
FALSE	LTIGSNLSIR		0.000338116	1	1	1	P13010	0.0003355
FALSE	TDTLEDLFPTTK		0.000195877	1	1	1	P13010	0.0002314
FALSE	TEQGGAHFSVSSLAEGSVTSVGSVNPAENFR		0.000195877	1	1	2	P13010	0.0002314
FALSE	TLFPLIEAK		0.000617986	1	1	1	P13010	0.0007045
FALSE	TWTVVDAK		0.000865749	1	1	1	P13010	0.001021
FALSE	VITMFVQR	1xOxidation [M4]	0.00100648	1	3	1	P13010	0.001136
FALSE	YGSDIVPFSK		0.000195877	1	1	3	P13010	0.0002314
High	Q5QJE6	Deoxynucleotidyltransferase terminal-interacting protein 2 OS=Homo sapiens OX=9606 GN=DNTTIP2 PE=1 SV=2	65.198	34	15	19	15	43.17
Checked	Sequence	Modifications	Qvality q-value	# Protein Groups	# Proteins	# PSMs	Master Protein Accessions	Percolator q-Value (by Search Engine): Sequest HT
FALSE	AVITPDFEK		0.000617986	1	1	2	Q5QJE6	0.0006204
FALSE	DLDEDANGITDEGKEINEK		0.000195877	1	2	1	Q5QJE6	0.0002314
FALSE	ESYTEEIVSEAESHVSGISR		0.000195877	1	3	1	Q5QJE6	0.0002314
FALSE	GTEPSTDGETSEAESNYSVSEHHDTILR		0.00204937	1	3	1	Q5QJE6	0.002217
FALSE	LTSSSIDPGLSIK		0.000195877	1	1	1	Q5QJE6	0.0002314
FALSE	NLSELQDTSLQQLVSQR		0.000195877	1	2	1	Q5QJE6	0.0002314
FALSE	QLGGLYINFNADK		0.00153409	1	1	1	Q5QJE6	0.001562
FALSE	QILIACSPVSSVR	1xCarbamidomethyl [C6]	0.000195877	1	3	1	Q5QJE6	0.0002314
FALSE	QIVGTPVNSEDSDTR		0.000195877	1	2	1	Q5QJE6	0.0002314
FALSE	SLSEINKPNFYNNDFDDDFSHR		0.000195877	1	2	1	Q5QJE6	0.0002314
FALSE	SLTDPSQESHTEAISDAETSSSDISFSGIATR		0.000195877	1	2	1	Q5QJE6	0.0002314
FALSE	SLTQTFATVEVGR		0.000195877	1	2	2	Q5QJE6	0.0002314
FALSE	SSENILTVHEQANVESLK		0.000195877	1	2	1	Q5QJE6	0.0002314
FALSE	TAGDGWFGMK	1xOxidation [M9]	0.000508395	1	1	3	Q5QJE6	0.0004801
FALSE	TIVEELLADSEFR		0.000195877	1	1	1	Q5QJE6	0.0002314
High	P46087	Probable 28S rRNA (cytosine(4447)-C(5))-methyltransferase OS=Homo sapiens OX=9606 GN=NOP2 PE=1 SV=2	65.151	25	17	25	17	58.47
Checked	Sequence	Modifications	Qvality q-value	# Protein Groups	# Proteins	# PSMs	Master Protein Accessions	Percolator q-Value (by Search Engine): Sequest HT
FALSE	DLAQALINR		0.000338116	1	2	2	P46087	0.0003355
FALSE	ELLLSAIDSVNATSK		0.000195877	1	1	2	P46087	0.0002314
FALSE	FSNSIPQSQTGNSETATPTNVDLPQVIPK		0.000195877	1	1	1	P46087	0.0002314
FALSE	GADSELSTVPSVTK		0.000195877	1	1	1	P46087	0.0002314
FALSE	GPQPPTVSPIR		0.00307092	1	1	1	P46087	0.003158
FALSE	GPQSLFNAPR		0.000338116	1	4	1	P46087	0.0003355
FALSE	GTDTQTPAVLSPSK		0.000195877	1	1	1	P46087	0.0002314
FALSE	GVNLDPLGK		0.000865749	1	2	1	P46087	0.000926
FALSE	KFSNSIPQSQTGNSETATPTNVDLPQVIPK		0.00153409	1	1	1	P46087	0.001562
FALSE	LGVTNTIISHYDGR		0.000195877	1	1	1	P46087	0.0002314
FALSE	ILDMCCAPGGK	2xCarbamidomethyl [C5; C6]; 1xOxidation [M4]	0.000195877	1	2	1	P46087	0.0002314
FALSE	IQDIVGILR		0.000338116	1	3	5	P46087	0.0003355
FALSE	LVPTGLDFGQEGFTR		0.000195877	1	1	1	P46087	0.0002314
FALSE	NTGVILANDANAER		0.000195877	1	1	2	P46087	0.0002314
FALSE	QQLPEQPFEK		0.000617986	1	1	1	P46087	0.0007045
FALSE	RIQDIVGILR		0.00100648	1	3	1	P46087	0.001136
FALSE	VLLDAPCSGTGVISK	1xCarbamidomethyl [C7]	0.000195877	1	1	2	P46087	0.0002314
High	Q16643	Drebrin OS=Homo sapiens OX=9606 GN=DBN1 PE=1 SV=4	64.889	35	15	18	5	52.72
Checked	Sequence	Modifications	Qvality q-value	# Protein Groups	# Proteins	# PSMs	Master Protein Accessions	Percolator q-Value (by Search Engine): Sequest HT
FALSE	AAAPQAWAGPMEEPPQAQAPPR	1xOxidation [M11]	0.000195877	1	2	2	Q16643	0.0002314
FALSE	EDENAEPVGTTYQK		0.000195877	2	2	1	D6R9W4; Q16643	0.0002314
FALSE	EGTQASEGYFSQSQEEEFAQSEELCAK	1xCarbamidomethyl [C25]	0.000195877	1	1	1	Q16643	0.0002314
FALSE	EQFWEQAK		0.000865749	2	2	1	D6R9W4; Q16643	0.001021
FALSE	KSESEVEEAAAIIAQRPDNPR		0.000195877	2	3	1	D6R9W4; Q16643	0.0002314
FALSE	LAASGEGGLQELSGHFENQK		0.000195877	1	2	1	Q16643	0.0002314
FALSE	LELLAAYEEVIR		0.000195877	2	3	2	D6R9W4; Q16643	0.0002314
FALSE	LELLAAYEEVIREESAADWALYTYEDGSDDLK		0.000865749	2	3	1	D6R9W4; Q16643	0.001021
FALSE	LREDENAEPVGTTYQK		0.000617986	2	2	1	D6R9W4; Q16643	0.0007045
FALSE	MAPTPIPTR	1xOxidation [M1]	0.00100648	1	2	2	Q16643	0.001136
FALSE	SESEVEEAAAIIAQRPDNPR		0.000195877	2	3	1	D6R9W4; Q16643	0.0002314
FALSE	SPSDSSTASTPVAEQIER		0.000195877	1	2	1	Q16643	0.0002314
FALSE	VAEFFQGVDVIVNASSVEDIDAGAIGQR		0.000195877	2	3	1	D6R9W4; Q16643	0.0002314
FALSE	VMYGFCSVK	1xCarbamidomethyl [C6]; 1xOxidation [M2]	0.000338116	2	3	1	D6R9W4; Q16643	0.0003355
FALSE	YVLINWVGEDVPDAR		0.000195877	2	4	1	D6R9W4; Q16643	0.0002314
High	Q9BVP2	Guanine nucleotide-binding protein-like 3 OS=Homo sapiens OX=9606 GN=GNL3 PE=1 SV=2	64.828	34	18	19	18	46.92
Checked	Sequence	Modifications	Qvality q-value	# Protein Groups	# Proteins	# PSMs	Master Protein Accessions	Percolator q-Value (by Search Engine): Sequest HT
FALSE	CPQVEEAIVQSGQK	1xCarbamidomethyl [C1]	0.000195877	1	1	1	Q9BVP2	0.0002314
FALSE	EFGLCK	1xCarbamidomethyl [C5]	0.00230665	1	3	1	Q9BVP2	0.002422
FALSE	ENLESWLNYLK		0.000338116	1	1	1	Q9BVP2	0.0003355
FALSE	GGIPNVEGAAK		0.000617986	1	1	1	Q9BVP2	0.0007045
FALSE	KDPGVPNSAPFK		0.000195877	1	4	1	Q9BVP2	0.0002314
FALSE	KLETNPDIKPSNVEPMEK	1xOxidation [M16]	0.00178174	1	4	1	Q9BVP2	0.001881
FALSE	KLVLILNK		0.000617986	1	1	1	Q9BVP2	0.0007045
FALSE	KVIEASDVVLEVLDAR		0.000338116	1	1	1	Q9BVP2	0.0003355
FALSE	LLGGFQETCSK	1xCarbamidomethyl [C9]	0.000195877	1	1	1	Q9BVP2	0.0002314
FALSE	LVLILNK		0.00153409	1	1	1	Q9BVP2	0.001562
FALSE	LYCQELK	1xCarbamidomethyl [C3]	0.00165314	1	3	1	Q9BVP2	0.001656
FALSE	NSLEFFTVLAQR		0.000338116	1	1	1	Q9BVP2	0.0003355
FALSE	QITIIDSPSFIVSPLNSSSALALR		0.000195877	1	1	1	Q9BVP2	0.0002314
FALSE	SGFNLEELEK		0.000195877	1	1	2	Q9BVP2	0.0002314
FALSE	SGFNLEELEKNNAQSIR		0.000195877	1	1	1	Q9BVP2	0.0002314
FALSE	VGVIGFPNVGK		0.000338116	1	1	1	Q9BVP2	0.0003355
FALSE	VIEASDVVLEVLDAR		0.000195877	1	1	1	Q9BVP2	0.0002314
FALSE	YTVPGYR		0.00153409	1	1	1	Q9BVP2	0.001562
High	O00566	U3 small nucleolar ribonucleoprotein protein MPP10 OS=Homo sapiens OX=9606 GN=MPHOSPH10 PE=1 SV=2	64.365	23	13	15	13	47.42
Checked	Sequence	Modifications	Qvality q-value	# Protein Groups	# Proteins	# PSMs	Master Protein Accessions	Percolator q-Value (by Search Engine): Sequest HT
FALSE	ATGRPECFLTIQEGLASK	1xCarbamidomethyl [C7]	0.000195877	1	2	1	O00566	0.0002314
FALSE	KPWQLQGEVTAQK		0.000195877	1	2	2	O00566	0.0002314
FALSE	LDALSNFHFIPKPPVPEIK		0.000195877	1	1	1	O00566	0.0002314
FALSE	LSEMEAYLENIEKEEER	1xOxidation [M4]	0.000195877	1	2	1	O00566	0.0002314
FALSE	LSLAEIYEQEYIK		0.000338116	1	1	1	O00566	0.0003355
FALSE	MAPVITEETTLQLEDIIK	1xOxidation [M1]	0.000195877	1	1	1	O00566	0.0002314
FALSE	MMDSLFLK	2xOxidation [M1; M2]	0.000865749	1	1	2	O00566	0.001021
FALSE	RVTFALPDDAETEDTGVLNVK		0.000195877	1	2	1	O00566	0.0002314
FALSE	SIVDDKFFK		0.00281813	1	2	1	O00566	0.002839
FALSE	TAEEENPEHVEIQK		0.000195877	1	1	1	O00566	0.0002314
FALSE	VLYDFNK		0.00356835	1	2	1	O00566	0.003552
FALSE	VTFALPDDAETEDTGVLNVK		0.000195877	1	2	1	O00566	0.0002314
FALSE	VTFALPDDAETEDTGVLNVKK		0.000195877	1	2	1	O00566	0.0002314
High	P36578	60S ribosomal protein L4 OS=Homo sapiens OX=9606 GN=RPL4 PE=1 SV=5	63.951	32	15	18	15	46.51
Checked	Sequence	Modifications	Qvality q-value	# Protein Groups	# Proteins	# PSMs	Master Protein Accessions	Percolator q-Value (by Search Engine): Sequest HT
FALSE	AAAAAAALQAK		0.000195877	1	3	1	P36578	0.0002314
FALSE	APIRPDIVNFVHTNLRK		0.000338116	1	3	1	P36578	0.0003355
FALSE	EAVLLLK		0.000865749	1	3	1	P36578	0.001021
FALSE	EAVLLLKK		0.0029463	1	3	1	P36578	0.003057
FALSE	FCIWTESAFR	1xCarbamidomethyl [C2]	0.000195877	1	2	1	P36578	0.0002314
FALSE	GPCIIYNEDNGIIK	1xCarbamidomethyl [C3]	0.000195877	1	2	1	P36578	0.0002314
FALSE	KLDELYGTWR		0.000195877	1	2	1	P36578	0.0002314
FALSE	LDELYGTWR		0.000617986	1	2	2	P36578	0.0007045
FALSE	IEEVPELPLVVEDKVEGYK		0.000195877	1	2	1	P36578	0.0002314
FALSE	IEEVPELPLVVEDKVEGYKK		0.000195877	1	2	1	P36578	0.0002314
FALSE	NIPGITLLNVSK		0.000195877	1	2	2	P36578	0.0002314
FALSE	NVTLPAVFK		0.000508395	1	3	1	P36578	0.0004801
FALSE	QPYAVSELAGHQTSAESWGTGR		0.000195877	1	3	1	P36578	0.0002314
FALSE	RGPCIIYNEDNGIIK	1xCarbamidomethyl [C4]	0.000195877	1	2	1	P36578	0.0002314
FALSE	TKEAVLLLK		0.000617986	1	3	2	P36578	0.0007045
High	Q9P0M6	Core histone macro-H2A.2 OS=Homo sapiens OX=9606 GN=MACROH2A2 PE=1 SV=3	63.653	46	13	23	11	74.29
Checked	Sequence	Modifications	Qvality q-value	# Protein Groups	# Proteins	# PSMs	Master Protein Accessions	Percolator q-Value (by Search Engine): Sequest HT
FALSE	AGGKEFLETVK		0.0011505	1	2	1	Q9P0M6	0.001256
FALSE	AGVIFPVGR		0.000338116	2	5	2	Q9P0M6; O75367	0.0003355
FALSE	AISAHFDDSSASSLK		0.000195877	1	1	2	Q9P0M6	0.0002314
FALSE	CEEQLEETIK	1xCarbamidomethyl [C1]	0.000195877	1	2	1	Q9P0M6	0.0002314
FALSE	DSDKEGTSNSTSEDGPGDGFTILSSK		0.000195877	1	2	2	Q9P0M6	0.0002314
FALSE	GVTIASGGVLPR		0.000195877	1	1	1	Q9P0M6	0.0002314
FALSE	HILLAVANDEELNQLLK		0.000195877	2	3	5	Q9P0M6; O75367	0.0002314
FALSE	IHPELLAK		0.00178174	1	1	1	Q9P0M6	0.001881
FALSE	SETILSPPPEK		0.000338116	1	1	1	Q9P0M6	0.0003355
FALSE	SQGPLEVAEAAVSQSSGLAAK		0.000195877	1	2	1	Q9P0M6	0.0002314
FALSE	SVAFPPFPSGR		0.000774637	1	1	4	Q9P0M6	0.0008367
FALSE	VEGIVHPTTAEIDLK		0.000195877	1	2	1	Q9P0M6	0.0002314
FALSE	VEGIVHPTTAEIDLKEDIGK		0.000195877	1	2	1	Q9P0M6	0.0002314
High	Q8IY81	pre-rRNA 2'-O-ribose RNA methyltransferase FTSJ3 OS=Homo sapiens OX=9606 GN=FTSJ3 PE=1 SV=2	63.638	22	16	22	16	54.74
Checked	Sequence	Modifications	Qvality q-value	# Protein Groups	# Proteins	# PSMs	Master Protein Accessions	Percolator q-Value (by Search Engine): Sequest HT
FALSE	AANPVDFLSK		0.000338116	1	1	1	Q8IY81	0.0003355
FALSE	AEAVVNTVDISER		0.000195877	1	1	2	Q8IY81	0.0002314
FALSE	ALLDLCAAPGGWLQVAAK	1xCarbamidomethyl [C6]	0.000338116	1	3	1	Q8IY81	0.0003355
FALSE	ASEIMVDDEELAQHPATTEDIR	1xOxidation [M5]	0.000195877	1	1	2	Q8IY81	0.0002314
FALSE	AVLQEEQANLWFSK		0.000195877	1	1	2	Q8IY81	0.0002314
FALSE	DLIDNSFNR		0.000617986	1	1	2	Q8IY81	0.0007045
FALSE	FQFLQK		0.0083872	1	4	1	Q8IY81	0.007665
FALSE	KAEAVVNTVDISER		0.000195877	1	1	1	Q8IY81	0.0002314
FALSE	LACDFLAR	1xCarbamidomethyl [C3]	0.00153409	1	2	1	Q8IY81	0.001562
FALSE	ILDPEGLALGAVIASSK		0.000195877	1	1	1	Q8IY81	0.0002314
FALSE	LTEVQDDKEEEEEENPLLVPLEEK		0.000195877	1	1	1	Q8IY81	0.0002314
FALSE	QQLPQTPPSCLK	1xCarbamidomethyl [C10]	0.000195877	1	1	1	Q8IY81	0.0002314
FALSE	RFQFLQK		0.00153409	1	4	1	Q8IY81	0.001562
FALSE	SDDDGFEIVPIEDPAK		0.000195877	1	1	2	Q8IY81	0.0002314
FALSE	SLLNWR		0.00754518	1	1	1	Q8IY81	0.006976
[truncated: 10,104 more rows]
